# Supplementary material for: Species Richness, Molecular Taxonomy and Biogeography of the Radicine Pond Snails (Gastropoda: Lymnaeidae) in the Old World
Source: Sci Rep. 2018 Jul 25;8:11199. doi: 10.1038/s41598-018-29451-1 (PMC6060155; doi:10.1038/s41598-018-29451-1)
Supplement: Supplementary file 2 — Supplementary Dataset 1 [file 41598_2018_29451_MOESM2_ESM.xlsx]

## Sheet: Main Database
Supplementary Dataset 1. List of COI sequences used in this study, including species, haplotype, sampling locality and NCBI GenBank/BOLD IDS accession numbers
Species	Genus	Haplotype No.	COI Acc. No.	Voucher No.	Country or Subregion	Region	Specimen Locality	Data Source
Ampullaceana ampla	Ampullaceana	52	EU818837	isolate 6394	Austria	Western Europe	Austria: Salzburger Land, Lake Wallersee	GenBank/BOLD
Ampullaceana ampla	Ampullaceana	53	HG932228	SNSD Moll 53082	Germany	Western Europe	Germany: Baden-Wuerttemberg	GenBank/BOLD
Ampullaceana ampla	Ampullaceana	54	HG932229	SNSD Moll 53083	Germany	Western Europe	Germany: Baden-Wuerttemberg	GenBank/BOLD
Ampullaceana ampla	Ampullaceana	51	EU818836	isolate 6391	Germany	Western Europe	Germany: Brandenburg, Guelpe, inflow of Lake Guelpe	GenBank/BOLD
Ampullaceana ampla	Ampullaceana	55	HG932230	SNSD Moll S2193	Germany	Western Europe	Germany: Mecklenburg-Strelitz district, Lübkowsee 2 km east of Schichtberg, S-Ufer, Schilfröhricht.	GenBank/BOLD
Ampullaceana ampla	Ampullaceana	50	EU818804	isolate 5097	Montenegro	Eastern Europe	Montenegro: Niksic, Brezovik, Zeta river	GenBank/BOLD
Ampullaceana ampla	Ampullaceana	966	DQ980125	BIA2	Poland	Eastern Europe	Poland	GenBank/BOLD
Ampullaceana ampla	Ampullaceana	966	MPRAD091	BIA2	Poland	Eastern Europe	Poland	GenBank/BOLD
Ampullaceana ampla	Ampullaceana	967	DQ980126	BIA3	Poland	Eastern Europe	Poland	GenBank/BOLD
Ampullaceana ampla	Ampullaceana	967	MPRAD092	BIA3	Poland	Eastern Europe	Poland	GenBank/BOLD
Ampullaceana ampla	Ampullaceana	1156	DQ980132	KLU4	Poland	Eastern Europe	Poland	GenBank/BOLD
Ampullaceana ampla	Ampullaceana	1156	MPRAD098	KLU4	Poland	Eastern Europe	Poland	GenBank/BOLD
Ampullaceana ampla	Ampullaceana	1159	DQ980139	LES4	Poland	Eastern Europe	Poland	GenBank/BOLD
Ampullaceana ampla	Ampullaceana	1159	MPRAD105	LES4	Poland	Eastern Europe	Poland	GenBank/BOLD
Ampullaceana ampla	Ampullaceana	56	HG932231	SNSD Moll S2924	Switzerland	Western Europe	Switzerland: lake Bielersee	GenBank/BOLD
Ampullaceana balthica	Ampullaceana	1195	FJ470363	isolate SAL1	Austria	Western Europe	Austria	GenBank/BOLD
Ampullaceana balthica	Ampullaceana	375	HQ244807	FTO_d	France	Western Europe	France	GenBank/BOLD
Ampullaceana balthica	Ampullaceana	375	HQ244838	FBE_h	France	Western Europe	France	GenBank/BOLD
Ampullaceana balthica	Ampullaceana	376	HQ244808	FTO_j	France	Western Europe	France	GenBank/BOLD
Ampullaceana balthica	Ampullaceana	377	HQ244809	FTO_i	France	Western Europe	France	GenBank/BOLD
Ampullaceana balthica	Ampullaceana	378	HQ244810	FTO_k	France	Western Europe	France	GenBank/BOLD
Ampullaceana balthica	Ampullaceana	379	HQ244811	FTO_a	France	Western Europe	France	GenBank/BOLD
Ampullaceana balthica	Ampullaceana	380	HQ244812	FVI_a	France	Western Europe	France	GenBank/BOLD
Ampullaceana balthica	Ampullaceana	381	HQ244813	FVI_d	France	Western Europe	France	GenBank/BOLD
Ampullaceana balthica	Ampullaceana	382	HQ244814	FVI_f	France	Western Europe	France	GenBank/BOLD
Ampullaceana balthica	Ampullaceana	383	HQ244815	FVI_g	France	Western Europe	France	GenBank/BOLD
Ampullaceana balthica	Ampullaceana	384	HQ244816	FVI_i	France	Western Europe	France	GenBank/BOLD
Ampullaceana balthica	Ampullaceana	385	HQ244817	FVI_h	France	Western Europe	France	GenBank/BOLD
Ampullaceana balthica	Ampullaceana	385	HQ244847	FYE_e	France	Western Europe	France	GenBank/BOLD
Ampullaceana balthica	Ampullaceana	386	HQ244818	FVI_l	France	Western Europe	France	GenBank/BOLD
Ampullaceana balthica	Ampullaceana	387	HQ244819	FVI_j	France	Western Europe	France	GenBank/BOLD
Ampullaceana balthica	Ampullaceana	388	HQ244820	FVI_k	France	Western Europe	France	GenBank/BOLD
Ampullaceana balthica	Ampullaceana	389	HQ244821	FRO_a	France	Western Europe	France	GenBank/BOLD
Ampullaceana balthica	Ampullaceana	390	HQ244822	FRO_b	France	Western Europe	France	GenBank/BOLD
Ampullaceana balthica	Ampullaceana	391	HQ244823	FRO_c	France	Western Europe	France	GenBank/BOLD
Ampullaceana balthica	Ampullaceana	392	HQ244824	FRO_d	France	Western Europe	France	GenBank/BOLD
Ampullaceana balthica	Ampullaceana	393	HQ244825	FRO_e	France	Western Europe	France	GenBank/BOLD
Ampullaceana balthica	Ampullaceana	394	HQ244826	FRO_f	France	Western Europe	France	GenBank/BOLD
Ampullaceana balthica	Ampullaceana	395	HQ244827	FRO_g	France	Western Europe	France	GenBank/BOLD
Ampullaceana balthica	Ampullaceana	396	HQ244828	FRO_h	France	Western Europe	France	GenBank/BOLD
Ampullaceana balthica	Ampullaceana	397	HQ244829	FRO_i	France	Western Europe	France	GenBank/BOLD
Ampullaceana balthica	Ampullaceana	397	HQ244955	LAC_F	France	Western Europe	France	GenBank/BOLD
Ampullaceana balthica	Ampullaceana	398	HQ244830	FRO_j	France	Western Europe	France	GenBank/BOLD
Ampullaceana balthica	Ampullaceana	399	HQ244831	FRO_k	France	Western Europe	France	GenBank/BOLD
Ampullaceana balthica	Ampullaceana	400	HQ244832	FRO_l	France	Western Europe	France	GenBank/BOLD
Ampullaceana balthica	Ampullaceana	401	HQ244833	FBE_b	France	Western Europe	France	GenBank/BOLD
Ampullaceana balthica	Ampullaceana	402	HQ244834	FBE_c	France	Western Europe	France	GenBank/BOLD
Ampullaceana balthica	Ampullaceana	403	HQ244835	FBE_d	France	Western Europe	France	GenBank/BOLD
Ampullaceana balthica	Ampullaceana	404	HQ244836	FBE_e	France	Western Europe	France	GenBank/BOLD
Ampullaceana balthica	Ampullaceana	405	HQ244837	FBE_g	France	Western Europe	France	GenBank/BOLD
Ampullaceana balthica	Ampullaceana	406	HQ244839	FBE_i	France	Western Europe	France	GenBank/BOLD
Ampullaceana balthica	Ampullaceana	407	HQ244840	FBE_j	France	Western Europe	France	GenBank/BOLD
Ampullaceana balthica	Ampullaceana	408	HQ244841	FBE_k	France	Western Europe	France	GenBank/BOLD
Ampullaceana balthica	Ampullaceana	409	HQ244842	FBE_p	France	Western Europe	France	GenBank/BOLD
Ampullaceana balthica	Ampullaceana	410	HQ244843	FBE_q	France	Western Europe	France	GenBank/BOLD
Ampullaceana balthica	Ampullaceana	411	HQ244844	FBE_o	France	Western Europe	France	GenBank/BOLD
Ampullaceana balthica	Ampullaceana	412	HQ244845	FYE_b	France	Western Europe	France	GenBank/BOLD
Ampullaceana balthica	Ampullaceana	413	HQ244846	FYE_c	France	Western Europe	France	GenBank/BOLD
Ampullaceana balthica	Ampullaceana	414	HQ244848	FYE_d	France	Western Europe	France	GenBank/BOLD
Ampullaceana balthica	Ampullaceana	415	HQ244849	FYE_h	France	Western Europe	France	GenBank/BOLD
Ampullaceana balthica	Ampullaceana	464	HQ244939	DIJ_P	France	Western Europe	France	GenBank/BOLD
Ampullaceana balthica	Ampullaceana	465	HQ244940	DIJ_A	France	Western Europe	France	GenBank/BOLD
Ampullaceana balthica	Ampullaceana	466	HQ244941	DIJ_F	France	Western Europe	France	GenBank/BOLD
Ampullaceana balthica	Ampullaceana	467	HQ244942	ABO_L	France	Western Europe	France	GenBank/BOLD
Ampullaceana balthica	Ampullaceana	468	HQ244943	ABO_A	France	Western Europe	France	GenBank/BOLD
Ampullaceana balthica	Ampullaceana	469	HQ244944	ABO_K	France	Western Europe	France	GenBank/BOLD
Ampullaceana balthica	Ampullaceana	470	HQ244945	ABO_I	France	Western Europe	France	GenBank/BOLD
Ampullaceana balthica	Ampullaceana	471	HQ244946	ABO_G	France	Western Europe	France	GenBank/BOLD
Ampullaceana balthica	Ampullaceana	472	HQ244947	OBI_G	France	Western Europe	France	GenBank/BOLD
Ampullaceana balthica	Ampullaceana	473	HQ244948	OBI_H	France	Western Europe	France	GenBank/BOLD
Ampullaceana balthica	Ampullaceana	474	HQ244949	OBI_E	France	Western Europe	France	GenBank/BOLD
Ampullaceana balthica	Ampullaceana	474	HQ244950	OBI_C	France	Western Europe	France	GenBank/BOLD
Ampullaceana balthica	Ampullaceana	475	HQ244951	OBI_D	France	Western Europe	France	GenBank/BOLD
Ampullaceana balthica	Ampullaceana	476	HQ244952	OBI_F	France	Western Europe	France	GenBank/BOLD
Ampullaceana balthica	Ampullaceana	477	HQ244953	OBI_B	France	Western Europe	France	GenBank/BOLD
Ampullaceana balthica	Ampullaceana	478	HQ244954	OBI_A	France	Western Europe	France	GenBank/BOLD
Ampullaceana balthica	Ampullaceana	479	HQ244956	REM_G	France	Western Europe	France	GenBank/BOLD
Ampullaceana balthica	Ampullaceana	480	HQ244957	REM_E	France	Western Europe	France	GenBank/BOLD
Ampullaceana balthica	Ampullaceana	481	HQ244958	REM_D	France	Western Europe	France	GenBank/BOLD
Ampullaceana balthica	Ampullaceana	482	HQ244959	REM_H	France	Western Europe	France	GenBank/BOLD
Ampullaceana balthica	Ampullaceana	483	HQ244960	REM_A	France	Western Europe	France	GenBank/BOLD
Ampullaceana balthica	Ampullaceana	484	HQ244961	THO_B	France	Western Europe	France	GenBank/BOLD
Ampullaceana balthica	Ampullaceana	485	HQ244962	THO_C	France	Western Europe	France	GenBank/BOLD
Ampullaceana balthica	Ampullaceana	485	HQ244963	THO_D	France	Western Europe	France	GenBank/BOLD
Ampullaceana balthica	Ampullaceana	486	HQ244964	MAR_A	France	Western Europe	France	GenBank/BOLD
Ampullaceana balthica	Ampullaceana	487	HQ244965	MAR_B	France	Western Europe	France	GenBank/BOLD
Ampullaceana balthica	Ampullaceana	487	HQ244966	MAR_C	France	Western Europe	France	GenBank/BOLD
Ampullaceana balthica	Ampullaceana	487	HQ244972	MAR_I	France	Western Europe	France	GenBank/BOLD
Ampullaceana balthica	Ampullaceana	488	HQ244967	MAR_D	France	Western Europe	France	GenBank/BOLD
Ampullaceana balthica	Ampullaceana	489	HQ244968	MAR_E	France	Western Europe	France	GenBank/BOLD
Ampullaceana balthica	Ampullaceana	490	HQ244969	MAR_F	France	Western Europe	France	GenBank/BOLD
Ampullaceana balthica	Ampullaceana	491	HQ244970	MAR_G	France	Western Europe	France	GenBank/BOLD
Ampullaceana balthica	Ampullaceana	492	HQ244971	MAR_H	France	Western Europe	France	GenBank/BOLD
Ampullaceana balthica	Ampullaceana	493	HQ244973	MAR_J	France	Western Europe	France	GenBank/BOLD
Ampullaceana balthica	Ampullaceana	493	HQ244974	MAR_K	France	Western Europe	France	GenBank/BOLD
Ampullaceana balthica	Ampullaceana	493	HQ244975	MAR_L	France	Western Europe	France	GenBank/BOLD
Ampullaceana balthica	Ampullaceana	494	HQ244976	MAR_M	France	Western Europe	France	GenBank/BOLD
Ampullaceana balthica	Ampullaceana	505	HQ244987	LAV_A	France	Western Europe	France	GenBank/BOLD
Ampullaceana balthica	Ampullaceana	963	DQ980153	BER2	France	Western Europe	France	GenBank/BOLD
Ampullaceana balthica	Ampullaceana	963	MPRAD119	BER2	France	Western Europe	France	GenBank/BOLD
Ampullaceana balthica	Ampullaceana	964	DQ980154	BER3	France	Western Europe	France	GenBank/BOLD
Ampullaceana balthica	Ampullaceana	964	MPRAD120	BER3	France	Western Europe	France	GenBank/BOLD
Ampullaceana balthica	Ampullaceana	965	DQ980155	BER4	France	Western Europe	France	GenBank/BOLD
Ampullaceana balthica	Ampullaceana	965	MPRAD121	BER4	France	Western Europe	France	GenBank/BOLD
Ampullaceana balthica	Ampullaceana	974	DQ980108	LAV1_2	France	Western Europe	France	GenBank/BOLD
Ampullaceana balthica	Ampullaceana	974	MPRAD074	LAV1_2	France	Western Europe	France	GenBank/BOLD
Ampullaceana balthica	Ampullaceana	974	MPRAD075	LAV1_3	France	Western Europe	France	GenBank/BOLD
Ampullaceana balthica	Ampullaceana	974	MPRAD076	LAV1_4	France	Western Europe	France	GenBank/BOLD
Ampullaceana balthica	Ampullaceana	984	DQ980094	CAZ2	France	Western Europe	France	GenBank/BOLD
Ampullaceana balthica	Ampullaceana	984	MPRAD060	CAZ2	France	Western Europe	France	GenBank/BOLD
Ampullaceana balthica	Ampullaceana	1142	DQ980107	LAV011	France	Western Europe	France	GenBank/BOLD
Ampullaceana balthica	Ampullaceana	1142	MPRAD073	LAV011	France	Western Europe	France	GenBank/BOLD
Ampullaceana balthica	Ampullaceana	1145	DQ980099	GLO2_23	France	Western Europe	France	GenBank/BOLD
Ampullaceana balthica	Ampullaceana	1145	DQ980100	GLO2_4	France	Western Europe	France	GenBank/BOLD
Ampullaceana balthica	Ampullaceana	1145	MPRAD065	GLO1_5	France	Western Europe	France	GenBank/BOLD
Ampullaceana balthica	Ampullaceana	1145	MPRAD066	GLO2_23	France	Western Europe	France	GenBank/BOLD
Ampullaceana balthica	Ampullaceana	1146	DQ980102	HER1_5	France	Western Europe	France	GenBank/BOLD
Ampullaceana balthica	Ampullaceana	1146	MPRAD068	GLO2_6	France	Western Europe	France	GenBank/BOLD
Ampullaceana balthica	Ampullaceana	1150	DQ980106	HER2_3	France	Western Europe	France	GenBank/BOLD
Ampullaceana balthica	Ampullaceana	1150	MPRAD072	HER2_3	France	Western Europe	France	GenBank/BOLD
Ampullaceana balthica	Ampullaceana	1151	DQ980105	HER2_6	France	Western Europe	France	GenBank/BOLD
Ampullaceana balthica	Ampullaceana	1151	MPRAD071	HER2_6	France	Western Europe	France	GenBank/BOLD
Ampullaceana balthica	Ampullaceana	1192	FJ470360	isolate CHI	France	Western Europe	France	GenBank/BOLD
Ampullaceana balthica	Ampullaceana	1197	FJ470365	isolate NOM2	France	Western Europe	France	GenBank/BOLD
Ampullaceana balthica	Ampullaceana	1198	FJ470366	isolate REM2	France	Western Europe	France	GenBank/BOLD
Ampullaceana balthica	Ampullaceana	1199	FJ470367	isolate REM5	France	Western Europe	France	GenBank/BOLD
Ampullaceana balthica	Ampullaceana	1200	FJ470368	isolate REM1	France	Western Europe	France	GenBank/BOLD
Ampullaceana balthica	Ampullaceana	1201	FJ470369	isolate DIJ4	France	Western Europe	France	GenBank/BOLD
Ampullaceana balthica	Ampullaceana	1202	FJ470370	isolate THO3	France	Western Europe	France	GenBank/BOLD
Ampullaceana balthica	Ampullaceana	1203	FJ470371	isolate THO2	France	Western Europe	France	GenBank/BOLD
Ampullaceana balthica	Ampullaceana	1204	FJ470372	isolate MAR1	France	Western Europe	France	GenBank/BOLD
Ampullaceana balthica	Ampullaceana	1205	FJ470373	isolate POR3	France	Western Europe	France	GenBank/BOLD
Ampullaceana balthica	Ampullaceana	1206	FJ470374	isolate THO1	France	Western Europe	France	GenBank/BOLD
Ampullaceana balthica	Ampullaceana	1207	FJ470375	isolate BTB1	France	Western Europe	France	GenBank/BOLD
Ampullaceana balthica	Ampullaceana	1209	FJ470377	isolate DIJ1	France	Western Europe	France	GenBank/BOLD
Ampullaceana balthica	Ampullaceana	1210	FJ470378	isolate LEY2	France	Western Europe	France	GenBank/BOLD
Ampullaceana balthica	Ampullaceana	1211	FJ470379	isolate POR1	France	Western Europe	France	GenBank/BOLD
Ampullaceana balthica	Ampullaceana	1212	FJ470380	isolate ABO1	France	Western Europe	France	GenBank/BOLD
Ampullaceana balthica	Ampullaceana	1213	FJ470381	isolate LAC5	France	Western Europe	France	GenBank/BOLD
Ampullaceana balthica	Ampullaceana	1214	FJ470382	isolate LAC1	France	Western Europe	France	GenBank/BOLD
Ampullaceana balthica	Ampullaceana	1216	FJ470384	isolate NOM3	France	Western Europe	France	GenBank/BOLD
Ampullaceana balthica	Ampullaceana	1217	FJ470385	isolate BTB2	France	Western Europe	France	GenBank/BOLD
Ampullaceana balthica	Ampullaceana	1218	FJ470386	isolate LAB2	France	Western Europe	France	GenBank/BOLD
Ampullaceana balthica	Ampullaceana	1219	FJ470387	isolate LER2	France	Western Europe	France	GenBank/BOLD
Ampullaceana balthica	Ampullaceana	1220	FJ470388	isolate LAC4	France	Western Europe	France	GenBank/BOLD
Ampullaceana balthica	Ampullaceana	1221	FJ470389	isolate LAC3	France	Western Europe	France	GenBank/BOLD
Ampullaceana balthica	Ampullaceana	1222	FJ470390	isolate LAC2	France	Western Europe	France	GenBank/BOLD
Ampullaceana balthica	Ampullaceana	1223	FJ470391	isolate ABO2	France	Western Europe	France	GenBank/BOLD
Ampullaceana balthica	Ampullaceana	1226	DQ980156	MEC2	France	Western Europe	France	GenBank/BOLD
Ampullaceana balthica	Ampullaceana	1277	DQ980117	VEG1	France	Western Europe	France	GenBank/BOLD
Ampullaceana balthica	Ampullaceana	1277	MPRAD083	VEG1	France	Western Europe	France	GenBank/BOLD
Ampullaceana balthica	Ampullaceana	1278	DQ980115	VEG2	France	Western Europe	France	GenBank/BOLD
Ampullaceana balthica	Ampullaceana	1278	MPRAD081	VEG2	France	Western Europe	France	GenBank/BOLD
Ampullaceana balthica	Ampullaceana	1279	DQ980116	VEG3	France	Western Europe	France	GenBank/BOLD
Ampullaceana balthica	Ampullaceana	1279	MPRAD082	VEG3	France	Western Europe	France	GenBank/BOLD
Ampullaceana balthica	Ampullaceana	562	KP242320	isolate ABO	France	Western Europe	France: Aboncourt-Gesincourt, 47°46'12.0"N 5°58'48.0"E	GenBank/BOLD
Ampullaceana balthica	Ampullaceana	655	KP242536	isolate FCA1	France	Western Europe	France: Caderousse, 44°06'00.0"N 4°43'48.0"E	GenBank/BOLD
Ampullaceana balthica	Ampullaceana	656	KP242537	isolate FCA2	France	Western Europe	France: Caderousse, 44°06'00.0"N 4°43'48.0"E	GenBank/BOLD
Ampullaceana balthica	Ampullaceana	613	KP242449	isolate CPG1	France	Western Europe	France: Campagne, 43°46'48.0"N 4°01'48.0"E	GenBank/BOLD
Ampullaceana balthica	Ampullaceana	613	KP242463	isolate CPG4	France	Western Europe	France: Campagne, 43°46'48.0"N 4°01'48.0"E	GenBank/BOLD
Ampullaceana balthica	Ampullaceana	613	KP242465	isolate CPG6	France	Western Europe	France: Campagne, 43°46'48.0"N 4°01'48.0"E	GenBank/BOLD
Ampullaceana balthica	Ampullaceana	617	KP242456	isolate CPG16	France	Western Europe	France: Campagne, 43°46'48.0"N 4°01'48.0"E	GenBank/BOLD
Ampullaceana balthica	Ampullaceana	617	KP242467	isolate CPG8	France	Western Europe	France: Campagne, 43°46'48.0"N 4°01'48.0"E	GenBank/BOLD
Ampullaceana balthica	Ampullaceana	617	KP242468	isolate CPG9	France	Western Europe	France: Campagne, 43°46'48.0"N 4°01'48.0"E	GenBank/BOLD
Ampullaceana balthica	Ampullaceana	619	KP242464	isolate CPG5	France	Western Europe	France: Campagne, 43°46'48.0"N 4°01'48.0"E	GenBank/BOLD
Ampullaceana balthica	Ampullaceana	619	KP242466	isolate CPG7	France	Western Europe	France: Campagne, 43°46'48.0"N 4°01'48.0"E	GenBank/BOLD
Ampullaceana balthica	Ampullaceana	643	KP242510	isolate DUN1	France	Western Europe	France: Caudecoste, 44°06'36.0"N 0°45'36.0"E	GenBank/BOLD
Ampullaceana balthica	Ampullaceana	643	KP242517	isolate DUN8	France	Western Europe	France: Caudecoste, 44°06'36.0"N 0°45'36.0"E	GenBank/BOLD
Ampullaceana balthica	Ampullaceana	646	KP242513	isolate DUN4	France	Western Europe	France: Caudecoste, 44°06'36.0"N 0°45'36.0"E	GenBank/BOLD
Ampullaceana balthica	Ampullaceana	647	KP242514	isolate DUN5	France	Western Europe	France: Caudecoste, 44°06'36.0"N 0°45'36.0"E	GenBank/BOLD
Ampullaceana balthica	Ampullaceana	648	KP242515	isolate DUN6	France	Western Europe	France: Caudecoste, 44°06'36.0"N 0°45'36.0"E	GenBank/BOLD
Ampullaceana balthica	Ampullaceana	608	KP242443	isolate CMT3	France	Western Europe	France: Caumont, 43°01'48.0"N 1°04'48.0"E	GenBank/BOLD
Ampullaceana balthica	Ampullaceana	609	KP242444	isolate CMT4	France	Western Europe	France: Caumont, 43°01'48.0"N 1°04'48.0"E	GenBank/BOLD
Ampullaceana balthica	Ampullaceana	609	KP242445	isolate CMT5	France	Western Europe	France: Caumont, 43°01'48.0"N 1°04'48.0"E	GenBank/BOLD
Ampullaceana balthica	Ampullaceana	610	KP242446	isolate CMT6	France	Western Europe	France: Caumont, 43°01'48.0"N 1°04'48.0"E	GenBank/BOLD
Ampullaceana balthica	Ampullaceana	611	KP242447	isolate CMT7	France	Western Europe	France: Caumont, 43°01'48.0"N 1°04'48.0"E	GenBank/BOLD
Ampullaceana balthica	Ampullaceana	613	KP242460	isolate CPG2	France	Western Europe	France: Caumont, 43°01'48.0"N 1°04'48.0"E	GenBank/BOLD
Ampullaceana balthica	Ampullaceana	614	KP242450	isolate CPG10	France	Western Europe	France: Caumont, 43°01'48.0"N 1°04'48.0"E	GenBank/BOLD
Ampullaceana balthica	Ampullaceana	615	KP242451	isolate CPG11	France	Western Europe	France: Caumont, 43°01'48.0"N 1°04'48.0"E	GenBank/BOLD
Ampullaceana balthica	Ampullaceana	616	KP242452	isolate CPG12	France	Western Europe	France: Caumont, 43°01'48.0"N 1°04'48.0"E	GenBank/BOLD
Ampullaceana balthica	Ampullaceana	617	KP242453	isolate CPG13	France	Western Europe	France: Caumont, 43°01'48.0"N 1°04'48.0"E	GenBank/BOLD
Ampullaceana balthica	Ampullaceana	617	KP242454	isolate CPG14	France	Western Europe	France: Caumont, 43°01'48.0"N 1°04'48.0"E	GenBank/BOLD
Ampullaceana balthica	Ampullaceana	617	KP242455	isolate CPG15	France	Western Europe	France: Caumont, 43°01'48.0"N 1°04'48.0"E	GenBank/BOLD
Ampullaceana balthica	Ampullaceana	617	KP242457	isolate CPG17	France	Western Europe	France: Caumont, 43°01'48.0"N 1°04'48.0"E	GenBank/BOLD
Ampullaceana balthica	Ampullaceana	617	KP242458	isolate CPG18	France	Western Europe	France: Caumont, 43°01'48.0"N 1°04'48.0"E	GenBank/BOLD
Ampullaceana balthica	Ampullaceana	617	KP242459	isolate CPG19	France	Western Europe	France: Caumont, 43°01'48.0"N 1°04'48.0"E	GenBank/BOLD
Ampullaceana balthica	Ampullaceana	618	KP242461	isolate CPG20	France	Western Europe	France: Caumont, 43°01'48.0"N 1°04'48.0"E	GenBank/BOLD
Ampullaceana balthica	Ampullaceana	619	KP242462	isolate CPG3	France	Western Europe	France: Caumont, 43°01'48.0"N 1°04'48.0"E	GenBank/BOLD
Ampullaceana balthica	Ampullaceana	681	KP242578	isolate FVI1	France	Western Europe	France: Châteauneuf-du-Rhône, 44°28'48.0"N 4°42'00.0"E	GenBank/BOLD
Ampullaceana balthica	Ampullaceana	682	KP242579	isolate FVI10	France	Western Europe	France: Châteauneuf-du-Rhône, 44°28'48.0"N 4°42'00.0"E	GenBank/BOLD
Ampullaceana balthica	Ampullaceana	683	KP242580	isolate FVI2	France	Western Europe	France: Châteauneuf-du-Rhône, 44°28'48.0"N 4°42'00.0"E	GenBank/BOLD
Ampullaceana balthica	Ampullaceana	684	KP242581	isolate FVI4	France	Western Europe	France: Châteauneuf-du-Rhône, 44°28'48.0"N 4°42'00.0"E	GenBank/BOLD
Ampullaceana balthica	Ampullaceana	684	KP242583	isolate FVI6	France	Western Europe	France: Châteauneuf-du-Rhône, 44°28'48.0"N 4°42'00.0"E	GenBank/BOLD
Ampullaceana balthica	Ampullaceana	685	KP242582	isolate FVI5	France	Western Europe	France: Châteauneuf-du-Rhône, 44°28'48.0"N 4°42'00.0"E	GenBank/BOLD
Ampullaceana balthica	Ampullaceana	686	KP242584	isolate FVI8	France	Western Europe	France: Châteauneuf-du-Rhône, 44°28'48.0"N 4°42'00.0"E	GenBank/BOLD
Ampullaceana balthica	Ampullaceana	621	KP242573	isolate FEL5	France	Western Europe	France: Feuilla, 42°55'48.0"N 2°54'36.0"E	GenBank/BOLD
Ampullaceana balthica	Ampullaceana	680	KP242577	isolate FEL9	France	Western Europe	France: Feuilla, 42°55'48.0"N 2°54'36.0"E	GenBank/BOLD
Ampullaceana balthica	Ampullaceana	650	KP242518	isolate ESP1	France	Western Europe	France: Gironde, 44°49'12.0"N 0°15'00.0"E	GenBank/BOLD
Ampullaceana balthica	Ampullaceana	650	KP242521	isolate ESP12	France	Western Europe	France: Gironde, 44°49'12.0"N 0°15'00.0"E	GenBank/BOLD
Ampullaceana balthica	Ampullaceana	650	KP242522	isolate ESP13	France	Western Europe	France: Gironde, 44°49'12.0"N 0°15'00.0"E	GenBank/BOLD
Ampullaceana balthica	Ampullaceana	650	KP242525	isolate ESP16	France	Western Europe	France: Gironde, 44°49'12.0"N 0°15'00.0"E	GenBank/BOLD
Ampullaceana balthica	Ampullaceana	650	KP242527	isolate ESP18	France	Western Europe	France: Gironde, 44°49'12.0"N 0°15'00.0"E	GenBank/BOLD
Ampullaceana balthica	Ampullaceana	650	KP242528	isolate ESP2	France	Western Europe	France: Gironde, 44°49'12.0"N 0°15'00.0"E	GenBank/BOLD
Ampullaceana balthica	Ampullaceana	651	KP242519	isolate ESP10	France	Western Europe	France: Gironde, 44°49'12.0"N 0°15'00.0"E	GenBank/BOLD
Ampullaceana balthica	Ampullaceana	651	KP242526	isolate ESP17	France	Western Europe	France: Gironde, 44°49'12.0"N 0°15'00.0"E	GenBank/BOLD
Ampullaceana balthica	Ampullaceana	651	KP242531	isolate ESP5	France	Western Europe	France: Gironde, 44°49'12.0"N 0°15'00.0"E	GenBank/BOLD
Ampullaceana balthica	Ampullaceana	651	KP242534	isolate ESP8	France	Western Europe	France: Gironde, 44°49'12.0"N 0°15'00.0"E	GenBank/BOLD
Ampullaceana balthica	Ampullaceana	652	KP242520	isolate ESP11	France	Western Europe	France: Gironde, 44°49'12.0"N 0°15'00.0"E	GenBank/BOLD
Ampullaceana balthica	Ampullaceana	652	KP242523	isolate ESP14	France	Western Europe	France: Gironde, 44°49'12.0"N 0°15'00.0"E	GenBank/BOLD
Ampullaceana balthica	Ampullaceana	652	KP242524	isolate ESP15	France	Western Europe	France: Gironde, 44°49'12.0"N 0°15'00.0"E	GenBank/BOLD
Ampullaceana balthica	Ampullaceana	652	KP242532	isolate ESP6	France	Western Europe	France: Gironde, 44°49'12.0"N 0°15'00.0"E	GenBank/BOLD
Ampullaceana balthica	Ampullaceana	652	KP242533	isolate ESP7	France	Western Europe	France: Gironde, 44°49'12.0"N 0°15'00.0"E	GenBank/BOLD
Ampullaceana balthica	Ampullaceana	653	KP242529	isolate ESP3	France	Western Europe	France: Gironde, 44°49'12.0"N 0°15'00.0"E	GenBank/BOLD
Ampullaceana balthica	Ampullaceana	653	KP242535	isolate ESP9	France	Western Europe	France: Gironde, 44°49'12.0"N 0°15'00.0"E	GenBank/BOLD
Ampullaceana balthica	Ampullaceana	654	KP242530	isolate ESP4	France	Western Europe	France: Gironde, 44°49'12.0"N 0°15'00.0"E	GenBank/BOLD
Ampullaceana balthica	Ampullaceana	727	KP242672	isolate LMY10	France	Western Europe	France: Lafrançaise, 44°09'36.0"N 1°15'00.0"E	GenBank/BOLD
Ampullaceana balthica	Ampullaceana	728	KP242675	isolate LMY13	France	Western Europe	France: Lafrançaise, 44°09'36.0"N 1°15'00.0"E	GenBank/BOLD
Ampullaceana balthica	Ampullaceana	731	KP242680	isolate LMY4	France	Western Europe	France: Lafrançaise, 44°09'36.0"N 1°15'00.0"E	GenBank/BOLD
Ampullaceana balthica	Ampullaceana	561	KP242650	isolate LAB4	France	Western Europe	France: Lampertheim, 48°39'00.0"N 7°41'24.0"E	GenBank/BOLD
Ampullaceana balthica	Ampullaceana	717	KP242647	isolate LAB1	France	Western Europe	France: Lampertheim, 48°39'00.0"N 7°41'24.0"E	GenBank/BOLD
Ampullaceana balthica	Ampullaceana	718	KP242648	isolate LAB2	France	Western Europe	France: Lampertheim, 48°39'00.0"N 7°41'24.0"E	GenBank/BOLD
Ampullaceana balthica	Ampullaceana	719	KP242649	isolate LAB3	France	Western Europe	France: Lampertheim, 48°39'00.0"N 7°41'24.0"E	GenBank/BOLD
Ampullaceana balthica	Ampullaceana	563	KP242327	isolate ALS1	France	Western Europe	France: Marcellus, 44°28'12.0"N 0°04'12.0"E	GenBank/BOLD
Ampullaceana balthica	Ampullaceana	563	KP242329	isolate ALS11	France	Western Europe	France: Marcellus, 44°28'12.0"N 0°04'12.0"E	GenBank/BOLD
Ampullaceana balthica	Ampullaceana	563	KP242330	isolate ALS12	France	Western Europe	France: Marcellus, 44°28'12.0"N 0°04'12.0"E	GenBank/BOLD
Ampullaceana balthica	Ampullaceana	563	KP242334	isolate ALS5	France	Western Europe	France: Marcellus, 44°28'12.0"N 0°04'12.0"E	GenBank/BOLD
Ampullaceana balthica	Ampullaceana	563	KP242336	isolate ALS7	France	Western Europe	France: Marcellus, 44°28'12.0"N 0°04'12.0"E	GenBank/BOLD
Ampullaceana balthica	Ampullaceana	563	KP242338	isolate ALS9	France	Western Europe	France: Marcellus, 44°28'12.0"N 0°04'12.0"E	GenBank/BOLD
Ampullaceana balthica	Ampullaceana	564	KP242328	isolate ALS10	France	Western Europe	France: Marcellus, 44°28'12.0"N 0°04'12.0"E	GenBank/BOLD
Ampullaceana balthica	Ampullaceana	565	KP242331	isolate ALS2	France	Western Europe	France: Marcellus, 44°28'12.0"N 0°04'12.0"E	GenBank/BOLD
Ampullaceana balthica	Ampullaceana	565	KP242335	isolate ALS6	France	Western Europe	France: Marcellus, 44°28'12.0"N 0°04'12.0"E	GenBank/BOLD
Ampullaceana balthica	Ampullaceana	566	KP242332	isolate ALS3	France	Western Europe	France: Marcellus, 44°28'12.0"N 0°04'12.0"E	GenBank/BOLD
Ampullaceana balthica	Ampullaceana	567	KP242333	isolate ALS4	France	Western Europe	France: Marcellus, 44°28'12.0"N 0°04'12.0"E	GenBank/BOLD
Ampullaceana balthica	Ampullaceana	568	KP242337	isolate ALS8	France	Western Europe	France: Marcellus, 44°28'12.0"N 0°04'12.0"E	GenBank/BOLD
Ampullaceana balthica	Ampullaceana	739	KP242706	isolate MBZ1	France	Western Europe	France: Montbazin, 43°30'36.0"N 3°42'00.0"E	GenBank/BOLD
Ampullaceana balthica	Ampullaceana	740	KP242707	isolate MBZ10	France	Western Europe	France: Montbazin, 43°30'36.0"N 3°42'00.0"E	GenBank/BOLD
Ampullaceana balthica	Ampullaceana	740	KP242708	isolate MBZ11	France	Western Europe	France: Montbazin, 43°30'36.0"N 3°42'00.0"E	GenBank/BOLD
Ampullaceana balthica	Ampullaceana	740	KP242709	isolate MBZ12	France	Western Europe	France: Montbazin, 43°30'36.0"N 3°42'00.0"E	GenBank/BOLD
Ampullaceana balthica	Ampullaceana	740	KP242710	isolate MBZ13	France	Western Europe	France: Montbazin, 43°30'36.0"N 3°42'00.0"E	GenBank/BOLD
Ampullaceana balthica	Ampullaceana	740	KP242711	isolate MBZ14	France	Western Europe	France: Montbazin, 43°30'36.0"N 3°42'00.0"E	GenBank/BOLD
Ampullaceana balthica	Ampullaceana	740	KP242712	isolate MBZ15	France	Western Europe	France: Montbazin, 43°30'36.0"N 3°42'00.0"E	GenBank/BOLD
Ampullaceana balthica	Ampullaceana	740	KP242714	isolate MBZ17	France	Western Europe	France: Montbazin, 43°30'36.0"N 3°42'00.0"E	GenBank/BOLD
Ampullaceana balthica	Ampullaceana	740	KP242716	isolate MBZ19	France	Western Europe	France: Montbazin, 43°30'36.0"N 3°42'00.0"E	GenBank/BOLD
Ampullaceana balthica	Ampullaceana	740	KP242718	isolate MBZ20	France	Western Europe	France: Montbazin, 43°30'36.0"N 3°42'00.0"E	GenBank/BOLD
Ampullaceana balthica	Ampullaceana	740	KP242719	isolate MBZ3	France	Western Europe	France: Montbazin, 43°30'36.0"N 3°42'00.0"E	GenBank/BOLD
Ampullaceana balthica	Ampullaceana	740	KP242720	isolate MBZ4	France	Western Europe	France: Montbazin, 43°30'36.0"N 3°42'00.0"E	GenBank/BOLD
Ampullaceana balthica	Ampullaceana	740	KP242721	isolate MBZ5	France	Western Europe	France: Montbazin, 43°30'36.0"N 3°42'00.0"E	GenBank/BOLD
Ampullaceana balthica	Ampullaceana	740	KP242722	isolate MBZ6	France	Western Europe	France: Montbazin, 43°30'36.0"N 3°42'00.0"E	GenBank/BOLD
Ampullaceana balthica	Ampullaceana	740	KP242723	isolate MBZ7	France	Western Europe	France: Montbazin, 43°30'36.0"N 3°42'00.0"E	GenBank/BOLD
Ampullaceana balthica	Ampullaceana	740	KP242725	isolate MBZ9	France	Western Europe	France: Montbazin, 43°30'36.0"N 3°42'00.0"E	GenBank/BOLD
Ampullaceana balthica	Ampullaceana	741	KP242713	isolate MBZ16	France	Western Europe	France: Montbazin, 43°30'36.0"N 3°42'00.0"E	GenBank/BOLD
Ampullaceana balthica	Ampullaceana	742	KP242715	isolate MBZ18	France	Western Europe	France: Montbazin, 43°30'36.0"N 3°42'00.0"E	GenBank/BOLD
Ampullaceana balthica	Ampullaceana	743	KP242717	isolate MBZ2	France	Western Europe	France: Montbazin, 43°30'36.0"N 3°42'00.0"E	GenBank/BOLD
Ampullaceana balthica	Ampullaceana	744	KP242724	isolate MBZ8	France	Western Europe	France: Montbazin, 43°30'36.0"N 3°42'00.0"E	GenBank/BOLD
Ampullaceana balthica	Ampullaceana	569	KP242355	isolate BLL1	France	Western Europe	France: Montoussé, 43°03'36.0"N 0°25'12.0"E	GenBank/BOLD
Ampullaceana balthica	Ampullaceana	569	KP242358	isolate BLL12	France	Western Europe	France: Montoussé, 43°03'36.0"N 0°25'12.0"E	GenBank/BOLD
Ampullaceana balthica	Ampullaceana	569	KP242360	isolate BLL3	France	Western Europe	France: Montoussé, 43°03'36.0"N 0°25'12.0"E	GenBank/BOLD
Ampullaceana balthica	Ampullaceana	569	KP242361	isolate BLL4	France	Western Europe	France: Montoussé, 43°03'36.0"N 0°25'12.0"E	GenBank/BOLD
Ampullaceana balthica	Ampullaceana	569	KP242362	isolate BLL5	France	Western Europe	France: Montoussé, 43°03'36.0"N 0°25'12.0"E	GenBank/BOLD
Ampullaceana balthica	Ampullaceana	569	KP242363	isolate BLL6	France	Western Europe	France: Montoussé, 43°03'36.0"N 0°25'12.0"E	GenBank/BOLD
Ampullaceana balthica	Ampullaceana	569	KP242364	isolate BLL7	France	Western Europe	France: Montoussé, 43°03'36.0"N 0°25'12.0"E	GenBank/BOLD
Ampullaceana balthica	Ampullaceana	569	KP242365	isolate BLL8	France	Western Europe	France: Montoussé, 43°03'36.0"N 0°25'12.0"E	GenBank/BOLD
Ampullaceana balthica	Ampullaceana	571	KP242357	isolate BLL11	France	Western Europe	France: Montoussé, 43°03'36.0"N 0°25'12.0"E	GenBank/BOLD
Ampullaceana balthica	Ampullaceana	572	KP242359	isolate BLL2	France	Western Europe	France: Montoussé, 43°03'36.0"N 0°25'12.0"E	GenBank/BOLD
Ampullaceana balthica	Ampullaceana	573	KP242366	isolate BLL9	France	Western Europe	France: Montoussé, 43°03'36.0"N 0°25'12.0"E	GenBank/BOLD
Ampullaceana balthica	Ampullaceana	627	KP242487	isolate DIJ_a	France	Western Europe	France: Orgeux, 47°21'36.0"N 5°09'00.0"E	GenBank/BOLD
Ampullaceana balthica	Ampullaceana	627	KP242494	isolate DIJ_i	France	Western Europe	France: Orgeux, 47°21'36.0"N 5°09'00.0"E	GenBank/BOLD
Ampullaceana balthica	Ampullaceana	635	KP242501	isolate DIJ2	France	Western Europe	France: Orgeux, 47°21'36.0"N 5°09'00.0"E	GenBank/BOLD
Ampullaceana balthica	Ampullaceana	636	KP242502	isolate DIJ3	France	Western Europe	France: Orgeux, 47°21'36.0"N 5°09'00.0"E	GenBank/BOLD
Ampullaceana balthica	Ampullaceana	637	KP242503	isolate DIJ4	France	Western Europe	France: Orgeux, 47°21'36.0"N 5°09'00.0"E	GenBank/BOLD
Ampullaceana balthica	Ampullaceana	710	KP242639	isolate JRC2	France	Western Europe	France: Puydarrieux, 43°16'48.0"N 0°23'24.0"E	GenBank/BOLD
Ampullaceana balthica	Ampullaceana	711	KP242640	isolate JRC3	France	Western Europe	France: Puydarrieux, 43°16'48.0"N 0°23'24.0"E	GenBank/BOLD
Ampullaceana balthica	Ampullaceana	712	KP242641	isolate JRC4	France	Western Europe	France: Puydarrieux, 43°16'48.0"N 0°23'24.0"E	GenBank/BOLD
Ampullaceana balthica	Ampullaceana	715	KP242645	isolate JRC8	France	Western Europe	France: Puydarrieux, 43°16'48.0"N 0°23'24.0"E	GenBank/BOLD
Ampullaceana balthica	Ampullaceana	716	KP242646	isolate JRC9	France	Western Europe	France: Puydarrieux, 43°16'48.0"N 0°23'24.0"E	GenBank/BOLD
Ampullaceana balthica	Ampullaceana	647	KP242617	isolate ISG13	France	Western Europe	France: Razac-d'Eyme, 44°43'12.0"N 0°28'12.0"E	GenBank/BOLD
Ampullaceana balthica	Ampullaceana	698	KP242614	isolate ISG1	France	Western Europe	France: Razac-d'Eyme, 44°43'12.0"N 0°28'12.0"E	GenBank/BOLD
Ampullaceana balthica	Ampullaceana	699	KP242615	isolate ISG10	France	Western Europe	France: Razac-d'Eyme, 44°43'12.0"N 0°28'12.0"E	GenBank/BOLD
Ampullaceana balthica	Ampullaceana	699	KP242616	isolate ISG12	France	Western Europe	France: Razac-d'Eyme, 44°43'12.0"N 0°28'12.0"E	GenBank/BOLD
Ampullaceana balthica	Ampullaceana	699	KP242626	isolate ISG3	France	Western Europe	France: Razac-d'Eyme, 44°43'12.0"N 0°28'12.0"E	GenBank/BOLD
Ampullaceana balthica	Ampullaceana	699	KP242629	isolate ISG6	France	Western Europe	France: Razac-d'Eyme, 44°43'12.0"N 0°28'12.0"E	GenBank/BOLD
Ampullaceana balthica	Ampullaceana	699	KP242630	isolate ISG7	France	Western Europe	France: Razac-d'Eyme, 44°43'12.0"N 0°28'12.0"E	GenBank/BOLD
Ampullaceana balthica	Ampullaceana	700	KP242618	isolate ISG14	France	Western Europe	France: Razac-d'Eyme, 44°43'12.0"N 0°28'12.0"E	GenBank/BOLD
Ampullaceana balthica	Ampullaceana	701	KP242624	isolate ISG2	France	Western Europe	France: Razac-d'Eyme, 44°43'12.0"N 0°28'12.0"E	GenBank/BOLD
Ampullaceana balthica	Ampullaceana	701	KP242627	isolate ISG4	France	Western Europe	France: Razac-d'Eyme, 44°43'12.0"N 0°28'12.0"E	GenBank/BOLD
Ampullaceana balthica	Ampullaceana	701	KP242628	isolate ISG5	France	Western Europe	France: Razac-d'Eyme, 44°43'12.0"N 0°28'12.0"E	GenBank/BOLD
Ampullaceana balthica	Ampullaceana	702	KP242631	isolate ISG8	France	Western Europe	France: Razac-d'Eyme, 44°43'12.0"N 0°28'12.0"E	GenBank/BOLD
Ampullaceana balthica	Ampullaceana	703	KP242632	isolate ISG9	France	Western Europe	France: Razac-d'Eyme, 44°43'12.0"N 0°28'12.0"E	GenBank/BOLD
Ampullaceana balthica	Ampullaceana	790	KP242842	isolate URG1	France	Western Europe	France: Saint-Pée-sur-Nivelle, 43°21'36.0"N 1°33'36.0"W	GenBank/BOLD
Ampullaceana balthica	Ampullaceana	790	KP242848	isolate URG7	France	Western Europe	France: Saint-Pée-sur-Nivelle, 43°21'36.0"N 1°33'36.0"W	GenBank/BOLD
Ampullaceana balthica	Ampullaceana	790	KP242850	isolate URG9	France	Western Europe	France: Saint-Pée-sur-Nivelle, 43°21'36.0"N 1°33'36.0"W	GenBank/BOLD
Ampullaceana balthica	Ampullaceana	792	KP242844	isolate URG11	France	Western Europe	France: Saint-Pée-sur-Nivelle, 43°21'36.0"N 1°33'36.0"W	GenBank/BOLD
Ampullaceana balthica	Ampullaceana	795	KP242847	isolate URG6	France	Western Europe	France: Saint-Pée-sur-Nivelle, 43°21'36.0"N 1°33'36.0"W	GenBank/BOLD
Ampullaceana balthica	Ampullaceana	796	KP242849	isolate URG8	France	Western Europe	France: Saint-Pée-sur-Nivelle, 43°21'36.0"N 1°33'36.0"W	GenBank/BOLD
Ampullaceana balthica	Ampullaceana	647	KP242755	isolate PYO13	France	Western Europe	France: Samatan , 43°31'12.0"N 0°54'36.0"E	GenBank/BOLD
Ampullaceana balthica	Ampullaceana	647	KP242757	isolate PYO2	France	Western Europe	France: Samatan , 43°31'12.0"N 0°54'36.0"E	GenBank/BOLD
Ampullaceana balthica	Ampullaceana	647	KP242764	isolate PYO9	France	Western Europe	France: Samatan , 43°31'12.0"N 0°54'36.0"E	GenBank/BOLD
Ampullaceana balthica	Ampullaceana	751	KP242752	isolate PYO10	France	Western Europe	France: Samatan , 43°31'12.0"N 0°54'36.0"E	GenBank/BOLD
Ampullaceana balthica	Ampullaceana	753	KP242756	isolate PYO14	France	Western Europe	France: Samatan , 43°31'12.0"N 0°54'36.0"E	GenBank/BOLD
Ampullaceana balthica	Ampullaceana	753	KP242759	isolate PYO4	France	Western Europe	France: Samatan , 43°31'12.0"N 0°54'36.0"E	GenBank/BOLD
Ampullaceana balthica	Ampullaceana	753	KP242760	isolate PYO5	France	Western Europe	France: Samatan , 43°31'12.0"N 0°54'36.0"E	GenBank/BOLD
Ampullaceana balthica	Ampullaceana	780	KP242822	isolate TYR1	France	Western Europe	France: Talairan, 43°03'00.0"N 2°40'12.0"E	GenBank/BOLD
Ampullaceana balthica	Ampullaceana	780	KP242825	isolate TYR12	France	Western Europe	France: Talairan, 43°03'00.0"N 2°40'12.0"E	GenBank/BOLD
Ampullaceana balthica	Ampullaceana	781	KP242823	isolate TYR10	France	Western Europe	France: Talairan, 43°03'00.0"N 2°40'12.0"E	GenBank/BOLD
Ampullaceana balthica	Ampullaceana	782	KP242824	isolate TYR11	France	Western Europe	France: Talairan, 43°03'00.0"N 2°40'12.0"E	GenBank/BOLD
Ampullaceana balthica	Ampullaceana	783	KP242826	isolate TYR13	France	Western Europe	France: Talairan, 43°03'00.0"N 2°40'12.0"E	GenBank/BOLD
Ampullaceana balthica	Ampullaceana	784	KP242827	isolate TYR14	France	Western Europe	France: Talairan, 43°03'00.0"N 2°40'12.0"E	GenBank/BOLD
Ampullaceana balthica	Ampullaceana	780	KP242830	isolate TYR17	France	Western Europe	France: Teyran, 43°40'48.0"N 3°55'12.0"E	GenBank/BOLD
Ampullaceana balthica	Ampullaceana	780	KP242833	isolate TYR2	France	Western Europe	France: Teyran, 43°40'48.0"N 3°55'12.0"E	GenBank/BOLD
Ampullaceana balthica	Ampullaceana	780	KP242839	isolate TYR7	France	Western Europe	France: Teyran, 43°40'48.0"N 3°55'12.0"E	GenBank/BOLD
Ampullaceana balthica	Ampullaceana	782	KP242829	isolate TYR16	France	Western Europe	France: Teyran, 43°40'48.0"N 3°55'12.0"E	GenBank/BOLD
Ampullaceana balthica	Ampullaceana	784	KP242828	isolate TYR15	France	Western Europe	France: Teyran, 43°40'48.0"N 3°55'12.0"E	GenBank/BOLD
Ampullaceana balthica	Ampullaceana	784	KP242836	isolate TYR4	France	Western Europe	France: Teyran, 43°40'48.0"N 3°55'12.0"E	GenBank/BOLD
Ampullaceana balthica	Ampullaceana	784	KP242837	isolate TYR5	France	Western Europe	France: Teyran, 43°40'48.0"N 3°55'12.0"E	GenBank/BOLD
Ampullaceana balthica	Ampullaceana	784	KP242838	isolate TYR6	France	Western Europe	France: Teyran, 43°40'48.0"N 3°55'12.0"E	GenBank/BOLD
Ampullaceana balthica	Ampullaceana	784	KP242840	isolate TYR8	France	Western Europe	France: Teyran, 43°40'48.0"N 3°55'12.0"E	GenBank/BOLD
Ampullaceana balthica	Ampullaceana	785	KP242831	isolate TYR18	France	Western Europe	France: Teyran, 43°40'48.0"N 3°55'12.0"E	GenBank/BOLD
Ampullaceana balthica	Ampullaceana	786	KP242832	isolate TYR19	France	Western Europe	France: Teyran, 43°40'48.0"N 3°55'12.0"E	GenBank/BOLD
Ampullaceana balthica	Ampullaceana	787	KP242834	isolate TYR2	France	Western Europe	France: Teyran, 43°40'48.0"N 3°55'12.0"E	GenBank/BOLD
Ampullaceana balthica	Ampullaceana	788	KP242835	isolate TYR3	France	Western Europe	France: Teyran, 43°40'48.0"N 3°55'12.0"E	GenBank/BOLD
Ampullaceana balthica	Ampullaceana	789	KP242841	isolate TYR9	France	Western Europe	France: Teyran, 43°40'48.0"N 3°55'12.0"E	GenBank/BOLD
Ampullaceana balthica	Ampullaceana	748	KP242748	isolate POR1	France	Western Europe	France: Vertou, 47°09'36.0"N 1°28'48.0"W	GenBank/BOLD
Ampullaceana balthica	Ampullaceana	749	KP242749	isolate POR2	France	Western Europe	France: Vertou, 47°09'36.0"N 1°28'48.0"W	GenBank/BOLD
Ampullaceana balthica	Ampullaceana	750	KP242750	isolate POR3	France	Western Europe	France: Vertou, 47°09'36.0"N 1°28'48.0"W	GenBank/BOLD
Ampullaceana balthica	Ampullaceana	561	KP242319	isolate 309m1	France	Western Europe	France: Bay of Biscay, 45°49'48.0"N 4°48'00.0"W	GenBank/BOLD
Ampullaceana balthica	Ampullaceana	627	KP242493	isolate DIJ_h	France	Western Europe	France: Dijon, 47.35680 5.14590	GenBank/BOLD
Ampullaceana balthica	Ampullaceana	627	KP242496	isolate DIJ_k	France	Western Europe	France: Dijon, 47.35680 5.14590	GenBank/BOLD
Ampullaceana balthica	Ampullaceana	627	KP242500	isolate DIJ1	France	Western Europe	France: Dijon, 47.35680 5.14590	GenBank/BOLD
Ampullaceana balthica	Ampullaceana	628	KP242488	isolate DIJ_b	France	Western Europe	France: Dijon, 47.35680 5.14590	GenBank/BOLD
Ampullaceana balthica	Ampullaceana	628	KP242489	isolate DIJ_c	France	Western Europe	France: Dijon, 47.35680 5.14590	GenBank/BOLD
Ampullaceana balthica	Ampullaceana	629	KP242490	isolate DIJ_d	France	Western Europe	France: Dijon, 47.35680 5.14590	GenBank/BOLD
Ampullaceana balthica	Ampullaceana	630	KP242491	isolate DIJ_e	France	Western Europe	France: Dijon, 47.35680 5.14590	GenBank/BOLD
Ampullaceana balthica	Ampullaceana	630	KP242498	isolate DIJ_n	France	Western Europe	France: Dijon, 47.35680 5.14590	GenBank/BOLD
Ampullaceana balthica	Ampullaceana	631	KP242492	isolate DIJ_g	France	Western Europe	France: Dijon, 47.35680 5.14590	GenBank/BOLD
Ampullaceana balthica	Ampullaceana	632	KP242495	isolate DIJ_j	France	Western Europe	France: Dijon, 47.35680 5.14590	GenBank/BOLD
Ampullaceana balthica	Ampullaceana	633	KP242497	isolate DIJ_m	France	Western Europe	France: Dijon, 47.35680 5.14590	GenBank/BOLD
Ampullaceana balthica	Ampullaceana	634	KP242499	isolate DIJ_p	France	Western Europe	France: Dijon, 47.35680 5.14590	GenBank/BOLD
Ampullaceana balthica	Ampullaceana	974	DQ980109	LAV1_3	France	Western Europe	France: Laval, 45.830, 4.804	GenBank/BOLD
Ampullaceana balthica	Ampullaceana	974	DQ980110	LAV1_4	France	Western Europe	France: Laval, 45.830, 4.804	GenBank/BOLD
Ampullaceana balthica	Ampullaceana	932	JN614401	isolate Lper1	France	Western Europe	France: Viols le Fort (Hérault) N 43°44′42″; E 3°42′30″	GenBank/BOLD
Ampullaceana balthica	Ampullaceana	932	JN614402	isolate Lper2	France	Western Europe	France: Viols le Fort (Hérault) N 43°44′42″; E 3°42′30″	GenBank/BOLD
Ampullaceana balthica	Ampullaceana	133	AY227364	No Data	Germany	Western Europe	Germany	GenBank/BOLD
Ampullaceana balthica	Ampullaceana	181	HQ244700	MBK_a	Germany	Western Europe	Germany	GenBank/BOLD
Ampullaceana balthica	Ampullaceana	181	HQ244701	MBK_b	Germany	Western Europe	Germany	GenBank/BOLD
Ampullaceana balthica	Ampullaceana	181	HQ244703	MBK_g	Germany	Western Europe	Germany	GenBank/BOLD
Ampullaceana balthica	Ampullaceana	181	HQ244704	MBK_h	Germany	Western Europe	Germany	GenBank/BOLD
Ampullaceana balthica	Ampullaceana	181	HQ244705	MBK_i	Germany	Western Europe	Germany	GenBank/BOLD
Ampullaceana balthica	Ampullaceana	181	HQ244706	MBK_t	Germany	Western Europe	Germany	GenBank/BOLD
Ampullaceana balthica	Ampullaceana	181	HQ244707	MBK_u	Germany	Western Europe	Germany	GenBank/BOLD
Ampullaceana balthica	Ampullaceana	181	HQ244708	MBK_v	Germany	Western Europe	Germany	GenBank/BOLD
Ampullaceana balthica	Ampullaceana	181	HQ244709	MBK_w	Germany	Western Europe	Germany	GenBank/BOLD
Ampullaceana balthica	Ampullaceana	181	HQ244710	MBK_x	Germany	Western Europe	Germany	GenBank/BOLD
Ampullaceana balthica	Ampullaceana	181	HQ244711	MBK_y	Germany	Western Europe	Germany	GenBank/BOLD
Ampullaceana balthica	Ampullaceana	181	HQ244712	MBK_z	Germany	Western Europe	Germany	GenBank/BOLD
Ampullaceana balthica	Ampullaceana	298	HQ244684	DPL_b	Germany	Western Europe	Germany	GenBank/BOLD
Ampullaceana balthica	Ampullaceana	299	HQ244685	DPL_c	Germany	Western Europe	Germany	GenBank/BOLD
Ampullaceana balthica	Ampullaceana	300	HQ244686	DPL_f	Germany	Western Europe	Germany	GenBank/BOLD
Ampullaceana balthica	Ampullaceana	301	HQ244687	DPL_s	Germany	Western Europe	Germany	GenBank/BOLD
Ampullaceana balthica	Ampullaceana	302	HQ244688	DPL_e	Germany	Western Europe	Germany	GenBank/BOLD
Ampullaceana balthica	Ampullaceana	303	HQ244689	DMA_a	Germany	Western Europe	Germany	GenBank/BOLD
Ampullaceana balthica	Ampullaceana	304	HQ244690	DMA_b	Germany	Western Europe	Germany	GenBank/BOLD
Ampullaceana balthica	Ampullaceana	305	HQ244691	DMA_c	Germany	Western Europe	Germany	GenBank/BOLD
Ampullaceana balthica	Ampullaceana	306	HQ244692	DMA_d	Germany	Western Europe	Germany	GenBank/BOLD
Ampullaceana balthica	Ampullaceana	307	HQ244693	DMA_e	Germany	Western Europe	Germany	GenBank/BOLD
Ampullaceana balthica	Ampullaceana	308	HQ244694	DMA_f	Germany	Western Europe	Germany	GenBank/BOLD
Ampullaceana balthica	Ampullaceana	309	HQ244695	DMA_g	Germany	Western Europe	Germany	GenBank/BOLD
Ampullaceana balthica	Ampullaceana	309	HQ244699	DMA_v	Germany	Western Europe	Germany	GenBank/BOLD
Ampullaceana balthica	Ampullaceana	310	HQ244696	DMA_h	Germany	Western Europe	Germany	GenBank/BOLD
Ampullaceana balthica	Ampullaceana	310	HQ244697	DMA_i	Germany	Western Europe	Germany	GenBank/BOLD
Ampullaceana balthica	Ampullaceana	311	HQ244698	DMA_l	Germany	Western Europe	Germany	GenBank/BOLD
Ampullaceana balthica	Ampullaceana	312	HQ244702	MBK_c	Germany	Western Europe	Germany	GenBank/BOLD
Ampullaceana balthica	Ampullaceana	365	HQ244788	DGE_a	Germany	Western Europe	Germany	GenBank/BOLD
Ampullaceana balthica	Ampullaceana	365	HQ244789	DGE_b	Germany	Western Europe	Germany	GenBank/BOLD
Ampullaceana balthica	Ampullaceana	365	HQ244790	DGE_c	Germany	Western Europe	Germany	GenBank/BOLD
Ampullaceana balthica	Ampullaceana	365	HQ244791	DGE_d	Germany	Western Europe	Germany	GenBank/BOLD
Ampullaceana balthica	Ampullaceana	365	HQ244792	DGE_e	Germany	Western Europe	Germany	GenBank/BOLD
Ampullaceana balthica	Ampullaceana	365	HQ244793	DGE_f	Germany	Western Europe	Germany	GenBank/BOLD
Ampullaceana balthica	Ampullaceana	365	HQ244794	DGE_g	Germany	Western Europe	Germany	GenBank/BOLD
Ampullaceana balthica	Ampullaceana	365	HQ244795	DGE_h	Germany	Western Europe	Germany	GenBank/BOLD
Ampullaceana balthica	Ampullaceana	365	HQ244796	DGE_l	Germany	Western Europe	Germany	GenBank/BOLD
Ampullaceana balthica	Ampullaceana	365	HQ244797	DGE_m	Germany	Western Europe	Germany	GenBank/BOLD
Ampullaceana balthica	Ampullaceana	366	HQ244798	DGE_n	Germany	Western Europe	Germany	GenBank/BOLD
Ampullaceana balthica	Ampullaceana	367	HQ244799	DRB_a	Germany	Western Europe	Germany	GenBank/BOLD
Ampullaceana balthica	Ampullaceana	368	HQ244800	DRB_b	Germany	Western Europe	Germany	GenBank/BOLD
Ampullaceana balthica	Ampullaceana	369	HQ244801	DRB_g	Germany	Western Europe	Germany	GenBank/BOLD
Ampullaceana balthica	Ampullaceana	370	HQ244802	DRB_c	Germany	Western Europe	Germany	GenBank/BOLD
Ampullaceana balthica	Ampullaceana	371	HQ244803	DRB_d	Germany	Western Europe	Germany	GenBank/BOLD
Ampullaceana balthica	Ampullaceana	372	HQ244804	DRB_e	Germany	Western Europe	Germany	GenBank/BOLD
Ampullaceana balthica	Ampullaceana	373	HQ244805	DRB_f	Germany	Western Europe	Germany	GenBank/BOLD
Ampullaceana balthica	Ampullaceana	374	HQ244806	DRB_h	Germany	Western Europe	Germany	GenBank/BOLD
Ampullaceana balthica	Ampullaceana	495	HQ244977	BAL_H	Germany	Western Europe	Germany	GenBank/BOLD
Ampullaceana balthica	Ampullaceana	496	HQ244978	BAL_E	Germany	Western Europe	Germany	GenBank/BOLD
Ampullaceana balthica	Ampullaceana	497	HQ244979	BAL_D	Germany	Western Europe	Germany	GenBank/BOLD
Ampullaceana balthica	Ampullaceana	498	HQ244980	BAL_C	Germany	Western Europe	Germany	GenBank/BOLD
Ampullaceana balthica	Ampullaceana	499	HQ244981	BAL_B	Germany	Western Europe	Germany	GenBank/BOLD
Ampullaceana balthica	Ampullaceana	500	HQ244982	BAL_A	Germany	Western Europe	Germany	GenBank/BOLD
Ampullaceana balthica	Ampullaceana	501	HQ244983	BAL_F	Germany	Western Europe	Germany	GenBank/BOLD
Ampullaceana balthica	Ampullaceana	502	HQ244984	BAL_G	Germany	Western Europe	Germany	GenBank/BOLD
Ampullaceana balthica	Ampullaceana	503	HQ244985	BOD2_A	Germany	Western Europe	Germany	GenBank/BOLD
Ampullaceana balthica	Ampullaceana	504	HQ244986	BOD2_B	Germany	Western Europe	Germany	GenBank/BOLD
Ampullaceana balthica	Ampullaceana	962	DQ980088	RIE22	Germany	Western Europe	Germany	GenBank/BOLD
Ampullaceana balthica	Ampullaceana	962	DQ980096	BDO10	Germany	Western Europe	Germany	GenBank/BOLD
Ampullaceana balthica	Ampullaceana	962	DQ980097	KBW1	Germany	Western Europe	Germany	GenBank/BOLD
Ampullaceana balthica	Ampullaceana	962	MPRAD054	RIE22	Germany	Western Europe	Germany	GenBank/BOLD
Ampullaceana balthica	Ampullaceana	962	MPRAD062	BDO10	Germany	Western Europe	Germany	GenBank/BOLD
Ampullaceana balthica	Ampullaceana	962	MPRAD063	KBW1	Germany	Western Europe	Germany	GenBank/BOLD
Ampullaceana balthica	Ampullaceana	974	DQ980172	BOD2_2	Germany	Western Europe	Germany	GenBank/BOLD
Ampullaceana balthica	Ampullaceana	974	DQ980173	BOD2_3	Germany	Western Europe	Germany	GenBank/BOLD
Ampullaceana balthica	Ampullaceana	974	DQ980177	BOD2_01	Germany	Western Europe	Germany	GenBank/BOLD
Ampullaceana balthica	Ampullaceana	974	DQ980180	BOD2_04	Germany	Western Europe	Germany	GenBank/BOLD
Ampullaceana balthica	Ampullaceana	974	DQ980181	BOD2_05	Germany	Western Europe	Germany	GenBank/BOLD
Ampullaceana balthica	Ampullaceana	974	DQ980182	BOD2_06	Germany	Western Europe	Germany	GenBank/BOLD
Ampullaceana balthica	Ampullaceana	974	MPRAD134	BOD2_1	Germany	Western Europe	Germany	GenBank/BOLD
Ampullaceana balthica	Ampullaceana	974	MPRAD135	BOD2_2	Germany	Western Europe	Germany	GenBank/BOLD
Ampullaceana balthica	Ampullaceana	974	MPRAD136	BOD2_3	Germany	Western Europe	Germany	GenBank/BOLD
Ampullaceana balthica	Ampullaceana	975	DQ980178	BOD2_02	Germany	Western Europe	Germany	GenBank/BOLD
Ampullaceana balthica	Ampullaceana	976	DQ980179	BOD2_03	Germany	Western Europe	Germany	GenBank/BOLD
Ampullaceana balthica	Ampullaceana	977	DQ980171	BOD2_10	Germany	Western Europe	Germany	GenBank/BOLD
Ampullaceana balthica	Ampullaceana	978	DQ980175	BOD2_4	Germany	Western Europe	Germany	GenBank/BOLD
Ampullaceana balthica	Ampullaceana	978	MPRAD138	BOD2_4	Germany	Western Europe	Germany	GenBank/BOLD
Ampullaceana balthica	Ampullaceana	979	DQ980176	BOD2_7	Germany	Western Europe	Germany	GenBank/BOLD
Ampullaceana balthica	Ampullaceana	979	MPRAD139	BOD2_7	Germany	Western Europe	Germany	GenBank/BOLD
Ampullaceana balthica	Ampullaceana	980	DQ980174	BOD2_8	Germany	Western Europe	Germany	GenBank/BOLD
Ampullaceana balthica	Ampullaceana	980	MPRAD137	BOD2_8	Germany	Western Europe	Germany	GenBank/BOLD
Ampullaceana balthica	Ampullaceana	981	DQ980170	BOD2_9	Germany	Western Europe	Germany	GenBank/BOLD
Ampullaceana balthica	Ampullaceana	981	MPRAD133	BOD2_9	Germany	Western Europe	Germany	GenBank/BOLD
Ampullaceana balthica	Ampullaceana	982	DQ980159	BOD3_3	Germany	Western Europe	Germany	GenBank/BOLD
Ampullaceana balthica	Ampullaceana	982	DQ980161	BOD3_7	Germany	Western Europe	Germany	GenBank/BOLD
Ampullaceana balthica	Ampullaceana	982	DQ980162	BOD3_5	Germany	Western Europe	Germany	GenBank/BOLD
Ampullaceana balthica	Ampullaceana	982	MPRAD124	BOD3_3	Germany	Western Europe	Germany	GenBank/BOLD
Ampullaceana balthica	Ampullaceana	982	MPRAD125	BOD3_2	Germany	Western Europe	Germany	GenBank/BOLD
Ampullaceana balthica	Ampullaceana	982	MPRAD126	BOD3_7	Germany	Western Europe	Germany	GenBank/BOLD
Ampullaceana balthica	Ampullaceana	982	MPRAD127	BOD3_5	Germany	Western Europe	Germany	GenBank/BOLD
Ampullaceana balthica	Ampullaceana	983	DQ980149	BUC2	Germany	Western Europe	Germany	GenBank/BOLD
Ampullaceana balthica	Ampullaceana	983	MPRAD115	BUC2	Germany	Western Europe	Germany	GenBank/BOLD
Ampullaceana balthica	Ampullaceana	1138	DQ980147	EGG1	Germany	Western Europe	Germany	GenBank/BOLD
Ampullaceana balthica	Ampullaceana	1138	MPRAD113	EGG1	Germany	Western Europe	Germany	GenBank/BOLD
Ampullaceana balthica	Ampullaceana	1143	DQ980148	FLE3	Germany	Western Europe	Germany	GenBank/BOLD
Ampullaceana balthica	Ampullaceana	1143	MPRAD114	FLE3	Germany	Western Europe	Germany	GenBank/BOLD
Ampullaceana balthica	Ampullaceana	1144	DQ980080	GGK1	Germany	Western Europe	Germany	GenBank/BOLD
Ampullaceana balthica	Ampullaceana	1144	FJ470328	isolate GGK2a	Germany	Western Europe	Germany	GenBank/BOLD
Ampullaceana balthica	Ampullaceana	1144	MPRAD046	GGK2	Germany	Western Europe	Germany	GenBank/BOLD
Ampullaceana balthica	Ampullaceana	1161	DQ980081	SUL1	Germany	Western Europe	Germany	GenBank/BOLD
Ampullaceana balthica	Ampullaceana	1161	FJ470329	isolate SUL2a	Germany	Western Europe	Germany	GenBank/BOLD
Ampullaceana balthica	Ampullaceana	1161	MPRAD047	SUL2	Germany	Western Europe	Germany	GenBank/BOLD
Ampullaceana balthica	Ampullaceana	1196	FJ470364	isolate KON2	Germany	Western Europe	Germany	GenBank/BOLD
Ampullaceana balthica	Ampullaceana	1208	FJ470376	isolate WIL2	Germany	Western Europe	Germany	GenBank/BOLD
Ampullaceana balthica	Ampullaceana	1215	FJ470383	isolate WIL1	Germany	Western Europe	Germany	GenBank/BOLD
Ampullaceana balthica	Ampullaceana	1224	FJ470392	isolate BAL1	Germany	Western Europe	Germany	GenBank/BOLD
Ampullaceana balthica	Ampullaceana	1225	FJ470393	isolate ALD2	Germany	Western Europe	Germany	GenBank/BOLD
Ampullaceana balthica	Ampullaceana	1227	DQ980146	MIS1	Germany	Western Europe	Germany	GenBank/BOLD
Ampullaceana balthica	Ampullaceana	1227	MPRAD112	MIS1	Germany	Western Europe	Germany	GenBank/BOLD
Ampullaceana balthica	Ampullaceana	1228	DQ980144	MIS2	Germany	Western Europe	Germany	GenBank/BOLD
Ampullaceana balthica	Ampullaceana	1228	MPRAD110	MIS2	Germany	Western Europe	Germany	GenBank/BOLD
Ampullaceana balthica	Ampullaceana	1229	DQ980145	MIS3	Germany	Western Europe	Germany	GenBank/BOLD
Ampullaceana balthica	Ampullaceana	1229	MPRAD111	MIS3	Germany	Western Europe	Germany	GenBank/BOLD
Ampullaceana balthica	Ampullaceana	1239	DQ980087	RIE18	Germany	Western Europe	Germany	GenBank/BOLD
Ampullaceana balthica	Ampullaceana	1242	DQ980150	ROG2	Germany	Western Europe	Germany	GenBank/BOLD
Ampullaceana balthica	Ampullaceana	1242	MPRAD116	ROG2	Germany	Western Europe	Germany	GenBank/BOLD
Ampullaceana balthica	Ampullaceana	1243	DQ980151	ROG3	Germany	Western Europe	Germany	GenBank/BOLD
Ampullaceana balthica	Ampullaceana	1243	MPRAD117	ROG3	Germany	Western Europe	Germany	GenBank/BOLD
Ampullaceana balthica	Ampullaceana	1244	DQ980152	ROG4	Germany	Western Europe	Germany	GenBank/BOLD
Ampullaceana balthica	Ampullaceana	1244	MPRAD118	ROG4	Germany	Western Europe	Germany	GenBank/BOLD
Ampullaceana balthica	Ampullaceana	1274	DQ980157	THU1	Germany	Western Europe	Germany	GenBank/BOLD
Ampullaceana balthica	Ampullaceana	1274	MPRAD122	SOM1	Germany	Western Europe	Germany	GenBank/BOLD
Ampullaceana balthica	Ampullaceana	732	KP242698	isolate MBK1	Germany	Western Europe	Germany: Goldbach, 50°00'36.0"N 9°09'36.0"E	GenBank/BOLD
Ampullaceana balthica	Ampullaceana	732	KP242704	isolate MBK7	Germany	Western Europe	Germany: Goldbach, 50°00'36.0"N 9°09'36.0"E	GenBank/BOLD
Ampullaceana balthica	Ampullaceana	733	KP242699	isolate MBK2	Germany	Western Europe	Germany: Goldbach, 50°00'36.0"N 9°09'36.0"E	GenBank/BOLD
Ampullaceana balthica	Ampullaceana	734	KP242700	isolate MBK3	Germany	Western Europe	Germany: Goldbach, 50°00'36.0"N 9°09'36.0"E	GenBank/BOLD
Ampullaceana balthica	Ampullaceana	735	KP242701	isolate MBK4	Germany	Western Europe	Germany: Goldbach, 50°00'36.0"N 9°09'36.0"E	GenBank/BOLD
Ampullaceana balthica	Ampullaceana	736	KP242702	isolate MBK5	Germany	Western Europe	Germany: Goldbach, 50°00'36.0"N 9°09'36.0"E	GenBank/BOLD
Ampullaceana balthica	Ampullaceana	737	KP242703	isolate MBK6	Germany	Western Europe	Germany: Goldbach, 50°00'36.0"N 9°09'36.0"E	GenBank/BOLD
Ampullaceana balthica	Ampullaceana	738	KP242705	isolate MBK8	Germany	Western Europe	Germany: Goldbach, 50°00'36.0"N 9°09'36.0"E	GenBank/BOLD
Ampullaceana balthica	Ampullaceana	638	KP242504	isolate DSP1	Germany	Western Europe	Germany: Passade, 54°22'12.0"N 10°19'12.0"E	GenBank/BOLD
Ampullaceana balthica	Ampullaceana	639	KP242505	isolate DSP2	Germany	Western Europe	Germany: Passade, 54°22'12.0"N 10°19'12.0"E	GenBank/BOLD
Ampullaceana balthica	Ampullaceana	639	KP242508	isolate DSP5	Germany	Western Europe	Germany: Passade, 54°22'12.0"N 10°19'12.0"E	GenBank/BOLD
Ampullaceana balthica	Ampullaceana	640	KP242506	isolate DSP3	Germany	Western Europe	Germany: Passade, 54°22'12.0"N 10°19'12.0"E	GenBank/BOLD
Ampullaceana balthica	Ampullaceana	641	KP242507	isolate DSP4	Germany	Western Europe	Germany: Passade, 54°22'12.0"N 10°19'12.0"E	GenBank/BOLD
Ampullaceana balthica	Ampullaceana	642	KP242509	isolate DSP6	Germany	Western Europe	Germany: Passade, 54°22'12.0"N 10°19'12.0"E	GenBank/BOLD
Ampullaceana balthica	Ampullaceana	875	LT623593	SNSD:Moll:53111	Germany	Western Europe	Germany: Baden-Württemberg Konstanz-Egg, Hockgraben, pond at university, N47°41'09.71 O "09°11'29.66"	GenBank/BOLD
Ampullaceana balthica	Ampullaceana	875	LT623594	SNSD:Moll:S1342	Germany	Western Europe	Germany: Mecklenburg-Vorpommern, 53°26'25.28" N, 12°19'18.10" E	GenBank/BOLD
Ampullaceana balthica	Ampullaceana	538	HG932224	SNSD Moll S334	Germany	Western Europe	Germany: Mecklenburg-Western Pomerania, Oberbek south of Fleeth	GenBank/BOLD
Ampullaceana balthica	Ampullaceana	537	HG932223	SNSD Moll 51894	Germany	Western Europe	Germany: North Rhine-Westphalia	GenBank/BOLD
Ampullaceana balthica	Ampullaceana	181	HQ244901	SWA_C	Great Britain	Western Europe	Great Britain	GenBank/BOLD
Ampullaceana balthica	Ampullaceana	181	HQ244920	BUX_C	Great Britain	Western Europe	Great Britain	GenBank/BOLD
Ampullaceana balthica	Ampullaceana	181	HQ244934	ATH_A	Great Britain	Western Europe	Great Britain	GenBank/BOLD
Ampullaceana balthica	Ampullaceana	360	HQ244783	UKP_j	Great Britain	Western Europe	Great Britain	GenBank/BOLD
Ampullaceana balthica	Ampullaceana	361	HQ244784	UKP_i	Great Britain	Western Europe	Great Britain	GenBank/BOLD
Ampullaceana balthica	Ampullaceana	362	HQ244785	UKP_h	Great Britain	Western Europe	Great Britain	GenBank/BOLD
Ampullaceana balthica	Ampullaceana	363	HQ244786	UKP_a	Great Britain	Western Europe	Great Britain	GenBank/BOLD
Ampullaceana balthica	Ampullaceana	364	HQ244787	UKP_b	Great Britain	Western Europe	Great Britain	GenBank/BOLD
Ampullaceana balthica	Ampullaceana	424	HQ244875	GAI_A	Great Britain	Western Europe	Great Britain	GenBank/BOLD
Ampullaceana balthica	Ampullaceana	425	HQ244876	GAI_B	Great Britain	Western Europe	Great Britain	GenBank/BOLD
Ampullaceana balthica	Ampullaceana	425	HQ244877	GAI_C	Great Britain	Western Europe	Great Britain	GenBank/BOLD
Ampullaceana balthica	Ampullaceana	426	HQ244878	GAI_D	Great Britain	Western Europe	Great Britain	GenBank/BOLD
Ampullaceana balthica	Ampullaceana	427	HQ244879	GAI_E	Great Britain	Western Europe	Great Britain	GenBank/BOLD
Ampullaceana balthica	Ampullaceana	428	HQ244880	GAI_F	Great Britain	Western Europe	Great Britain	GenBank/BOLD
Ampullaceana balthica	Ampullaceana	429	HQ244881	GAI_G	Great Britain	Western Europe	Great Britain	GenBank/BOLD
Ampullaceana balthica	Ampullaceana	430	HQ244882	GAI_H	Great Britain	Western Europe	Great Britain	GenBank/BOLD
Ampullaceana balthica	Ampullaceana	431	HQ244883	GAI_I	Great Britain	Western Europe	Great Britain	GenBank/BOLD
Ampullaceana balthica	Ampullaceana	432	HQ244884	GAI_J	Great Britain	Western Europe	Great Britain	GenBank/BOLD
Ampullaceana balthica	Ampullaceana	433	HQ244885	GAI_K	Great Britain	Western Europe	Great Britain	GenBank/BOLD
Ampullaceana balthica	Ampullaceana	434	HQ244886	GAI_L	Great Britain	Western Europe	Great Britain	GenBank/BOLD
Ampullaceana balthica	Ampullaceana	435	HQ244887	GAI_N	Great Britain	Western Europe	Great Britain	GenBank/BOLD
Ampullaceana balthica	Ampullaceana	436	HQ244888	MEL_E	Great Britain	Western Europe	Great Britain	GenBank/BOLD
Ampullaceana balthica	Ampullaceana	436	HQ244891	MEL_A	Great Britain	Western Europe	Great Britain	GenBank/BOLD
Ampullaceana balthica	Ampullaceana	436	HQ244902	SWA_D	Great Britain	Western Europe	Great Britain	GenBank/BOLD
Ampullaceana balthica	Ampullaceana	437	HQ244889	MEL_D	Great Britain	Western Europe	Great Britain	GenBank/BOLD
Ampullaceana balthica	Ampullaceana	437	HQ244935	DRY_D	Great Britain	Western Europe	Great Britain	GenBank/BOLD
Ampullaceana balthica	Ampullaceana	437	HQ244936	DRY_C	Great Britain	Western Europe	Great Britain	GenBank/BOLD
Ampullaceana balthica	Ampullaceana	437	HQ244938	DRY_A	Great Britain	Western Europe	Great Britain	GenBank/BOLD
Ampullaceana balthica	Ampullaceana	438	HQ244890	MEL_C	Great Britain	Western Europe	Great Britain	GenBank/BOLD
Ampullaceana balthica	Ampullaceana	439	HQ244892	MEL_M	Great Britain	Western Europe	Great Britain	GenBank/BOLD
Ampullaceana balthica	Ampullaceana	439	HQ244893	MEL_P	Great Britain	Western Europe	Great Britain	GenBank/BOLD
Ampullaceana balthica	Ampullaceana	440	HQ244894	MEL_B	Great Britain	Western Europe	Great Britain	GenBank/BOLD
Ampullaceana balthica	Ampullaceana	441	HQ244895	MEL_G	Great Britain	Western Europe	Great Britain	GenBank/BOLD
Ampullaceana balthica	Ampullaceana	442	HQ244896	MEL_K	Great Britain	Western Europe	Great Britain	GenBank/BOLD
Ampullaceana balthica	Ampullaceana	443	HQ244897	SWA_A	Great Britain	Western Europe	Great Britain	GenBank/BOLD
Ampullaceana balthica	Ampullaceana	443	HQ244900	SWA_B	Great Britain	Western Europe	Great Britain	GenBank/BOLD
Ampullaceana balthica	Ampullaceana	444	HQ244898	SWA_E	Great Britain	Western Europe	Great Britain	GenBank/BOLD
Ampullaceana balthica	Ampullaceana	445	HQ244899	SWA_G	Great Britain	Western Europe	Great Britain	GenBank/BOLD
Ampullaceana balthica	Ampullaceana	446	HQ244903	ALL_D	Great Britain	Western Europe	Great Britain	GenBank/BOLD
Ampullaceana balthica	Ampullaceana	446	HQ244904	ALL_C	Great Britain	Western Europe	Great Britain	GenBank/BOLD
Ampullaceana balthica	Ampullaceana	446	HQ244905	ALL_B	Great Britain	Western Europe	Great Britain	GenBank/BOLD
Ampullaceana balthica	Ampullaceana	446	HQ244906	ALL_A	Great Britain	Western Europe	Great Britain	GenBank/BOLD
Ampullaceana balthica	Ampullaceana	447	HQ244907	DAL_A	Great Britain	Western Europe	Great Britain	GenBank/BOLD
Ampullaceana balthica	Ampullaceana	448	HQ244908	DAL_B	Great Britain	Western Europe	Great Britain	GenBank/BOLD
Ampullaceana balthica	Ampullaceana	448	HQ244909	DAL_C	Great Britain	Western Europe	Great Britain	GenBank/BOLD
Ampullaceana balthica	Ampullaceana	448	HQ244910	DAL_E	Great Britain	Western Europe	Great Britain	GenBank/BOLD
Ampullaceana balthica	Ampullaceana	448	HQ244911	PAT_A	Great Britain	Western Europe	Great Britain	GenBank/BOLD
Ampullaceana balthica	Ampullaceana	448	HQ244913	PAT_D	Great Britain	Western Europe	Great Britain	GenBank/BOLD
Ampullaceana balthica	Ampullaceana	449	HQ244912	PAT_B	Great Britain	Western Europe	Great Britain	GenBank/BOLD
Ampullaceana balthica	Ampullaceana	450	HQ244914	PAT_E	Great Britain	Western Europe	Great Britain	GenBank/BOLD
Ampullaceana balthica	Ampullaceana	451	HQ244915	KIR_D	Great Britain	Western Europe	Great Britain	GenBank/BOLD
Ampullaceana balthica	Ampullaceana	451	HQ244918	KIR_G	Great Britain	Western Europe	Great Britain	GenBank/BOLD
Ampullaceana balthica	Ampullaceana	452	HQ244916	KIR_E	Great Britain	Western Europe	Great Britain	GenBank/BOLD
Ampullaceana balthica	Ampullaceana	453	HQ244917	KIR_F	Great Britain	Western Europe	Great Britain	GenBank/BOLD
Ampullaceana balthica	Ampullaceana	454	HQ244919	BUX_A	Great Britain	Western Europe	Great Britain	GenBank/BOLD
Ampullaceana balthica	Ampullaceana	454	HQ244921	BUX_D	Great Britain	Western Europe	Great Britain	GenBank/BOLD
Ampullaceana balthica	Ampullaceana	455	HQ244922	BUX_E	Great Britain	Western Europe	Great Britain	GenBank/BOLD
Ampullaceana balthica	Ampullaceana	456	HQ244923	ATH_K	Great Britain	Western Europe	Great Britain	GenBank/BOLD
Ampullaceana balthica	Ampullaceana	456	HQ244925	ATH_I	Great Britain	Western Europe	Great Britain	GenBank/BOLD
Ampullaceana balthica	Ampullaceana	456	HQ244926	ATH_O	Great Britain	Western Europe	Great Britain	GenBank/BOLD
Ampullaceana balthica	Ampullaceana	457	HQ244924	ATH_H	Great Britain	Western Europe	Great Britain	GenBank/BOLD
Ampullaceana balthica	Ampullaceana	458	HQ244927	ATH_M	Great Britain	Western Europe	Great Britain	GenBank/BOLD
Ampullaceana balthica	Ampullaceana	459	HQ244928	ATH_C	Great Britain	Western Europe	Great Britain	GenBank/BOLD
Ampullaceana balthica	Ampullaceana	460	HQ244929	ATH_E	Great Britain	Western Europe	Great Britain	GenBank/BOLD
Ampullaceana balthica	Ampullaceana	461	HQ244930	ATH_N	Great Britain	Western Europe	Great Britain	GenBank/BOLD
Ampullaceana balthica	Ampullaceana	462	HQ244931	ATH_D	Great Britain	Western Europe	Great Britain	GenBank/BOLD
Ampullaceana balthica	Ampullaceana	462	HQ244932	ATH_G	Great Britain	Western Europe	Great Britain	GenBank/BOLD
Ampullaceana balthica	Ampullaceana	462	HQ244933	ATH_F	Great Britain	Western Europe	Great Britain	GenBank/BOLD
Ampullaceana balthica	Ampullaceana	463	HQ244937	DRY_B	Great Britain	Western Europe	Great Britain	GenBank/BOLD
Ampullaceana balthica	Ampullaceana	805	KT337573	isolate SnUK8	Great Britain	Western Europe	Great Britain	GenBank/BOLD
Ampullaceana balthica	Ampullaceana	805	KT337574	isolate SnUK9	Great Britain	Western Europe	Great Britain	GenBank/BOLD
Ampullaceana balthica	Ampullaceana	805	KT337575	isolate SnUK10	Great Britain	Western Europe	Great Britain	GenBank/BOLD
Ampullaceana balthica	Ampullaceana	805	KT337576	isolate SnUK11	Great Britain	Western Europe	Great Britain	GenBank/BOLD
Ampullaceana balthica	Ampullaceana	805	KT337577	isolate SnUK12	Great Britain	Western Europe	Great Britain	GenBank/BOLD
Ampullaceana balthica	Ampullaceana	805	KT337578	isolate SnUK13	Great Britain	Western Europe	Great Britain	GenBank/BOLD
Ampullaceana balthica	Ampullaceana	805	KT337579	isolate SnUK14	Great Britain	Western Europe	Great Britain	GenBank/BOLD
Ampullaceana balthica	Ampullaceana	806	KT337580	isolate SnUK17	Great Britain	Western Europe	Great Britain	GenBank/BOLD
Ampullaceana balthica	Ampullaceana	807	KT337581	isolate SnUK18	Great Britain	Western Europe	Great Britain	GenBank/BOLD
Ampullaceana balthica	Ampullaceana	809	KT337583	isolate SnUK20	Great Britain	Western Europe	Great Britain	GenBank/BOLD
Ampullaceana balthica	Ampullaceana	810	KT337584	isolate SnUK21	Great Britain	Western Europe	Great Britain	GenBank/BOLD
Ampullaceana balthica	Ampullaceana	1177	FJ470345	isolate SCO2	Great Britain	Western Europe	Great Britain	GenBank/BOLD
Ampullaceana balthica	Ampullaceana	1178	FJ470346	isolate GAI3	Great Britain	Western Europe	Great Britain	GenBank/BOLD
Ampullaceana balthica	Ampullaceana	1179	FJ470347	isolate SWA4	Great Britain	Western Europe	Great Britain	GenBank/BOLD
Ampullaceana balthica	Ampullaceana	1180	FJ470348	isolate DRY1	Great Britain	Western Europe	Great Britain	GenBank/BOLD
Ampullaceana balthica	Ampullaceana	1181	FJ470349	isolate MEL2	Great Britain	Western Europe	Great Britain	GenBank/BOLD
Ampullaceana balthica	Ampullaceana	1182	FJ470350	isolate SWA1	Great Britain	Western Europe	Great Britain	GenBank/BOLD
Ampullaceana balthica	Ampullaceana	1183	FJ470351	isolate GAI1	Great Britain	Western Europe	Great Britain	GenBank/BOLD
Ampullaceana balthica	Ampullaceana	1184	FJ470352	isolate DAL4	Great Britain	Western Europe	Great Britain	GenBank/BOLD
Ampullaceana balthica	Ampullaceana	1185	FJ470353	isolate PAT3	Great Britain	Western Europe	Great Britain	GenBank/BOLD
Ampullaceana balthica	Ampullaceana	1186	FJ470354	isolate KIR1	Great Britain	Western Europe	Great Britain	GenBank/BOLD
Ampullaceana balthica	Ampullaceana	1187	FJ470355	isolate KIR2	Great Britain	Western Europe	Great Britain	GenBank/BOLD
Ampullaceana balthica	Ampullaceana	1188	FJ470356	isolate KIR3	Great Britain	Western Europe	Great Britain	GenBank/BOLD
Ampullaceana balthica	Ampullaceana	1189	FJ470357	isolate BUX2	Great Britain	Western Europe	Great Britain	GenBank/BOLD
Ampullaceana balthica	Ampullaceana	1190	FJ470358	isolate ALL4	Great Britain	Western Europe	Great Britain	GenBank/BOLD
Ampullaceana balthica	Ampullaceana	1191	FJ470359	isolate DRY2	Great Britain	Western Europe	Great Britain	GenBank/BOLD
Ampullaceana balthica	Ampullaceana	764	KP242788	isolate SWA1	Great Britain	Western Europe	Great Britain: North Yorkshire, 54°19'12.0"N 1°30'36.0"W	GenBank/BOLD
Ampullaceana balthica	Ampullaceana	765	KP242789	isolate SWA2	Great Britain	Western Europe	Great Britain: North Yorkshire, 54°19'12.0"N 1°30'36.0"W	GenBank/BOLD
Ampullaceana balthica	Ampullaceana	766	KP242790	isolate SWA3	Great Britain	Western Europe	Great Britain: North Yorkshire, 54°19'12.0"N 1°30'36.0"W	GenBank/BOLD
Ampullaceana balthica	Ampullaceana	767	KP242791	isolate SWA4	Great Britain	Western Europe	Great Britain: North Yorkshire, 54°19'12.0"N 1°30'36.0"W	GenBank/BOLD
Ampullaceana balthica	Ampullaceana	768	KP242792	isolate SWA5	Great Britain	Western Europe	Great Britain: North Yorkshire, 54°19'12.0"N 1°30'36.0"W	GenBank/BOLD
Ampullaceana balthica	Ampullaceana	769	KP242793	isolate SWA6	Great Britain	Western Europe	Great Britain: North Yorkshire, 54°19'12.0"N 1°30'36.0"W	GenBank/BOLD
Ampullaceana balthica	Ampullaceana	769	KP242794	isolate SWA7	Great Britain	Western Europe	Great Britain: North Yorkshire, 54°19'12.0"N 1°30'36.0"W	GenBank/BOLD
Ampullaceana balthica	Ampullaceana	770	KP242795	isolate SWA8	Great Britain	Western Europe	Great Britain: North Yorkshire, 54°19'12.0"N 1°30'36.0"W	GenBank/BOLD
Ampullaceana balthica	Ampullaceana	805	KT337572	isolate SnUK7	Great Britain	Western Europe	Great Britain: Norfolk, Pensthorpe Park	GenBank/BOLD
Ampullaceana balthica	Ampullaceana	808	KT337582	isolate SnUK19	Great Britain	Western Europe	Great Britain: Surrey, Ham Dip	GenBank/BOLD
Ampullaceana balthica	Ampullaceana	543	KM067653	IEPN-G427.1	Iceland	Northern Europe	Iceland	GenBank/BOLD
Ampullaceana balthica	Ampullaceana	544	KM067654	IEPN-G427.2	Iceland	Northern Europe	Iceland	GenBank/BOLD
Ampullaceana balthica	Ampullaceana	544	KM067655	IEPN-G424.1	Iceland	Northern Europe	Iceland	GenBank/BOLD
Ampullaceana balthica	Ampullaceana	544	KM067656	IEPN-G424.2	Iceland	Northern Europe	Iceland	GenBank/BOLD
Ampullaceana balthica	Ampullaceana	544	KU525133	IEPN0415-6	Iceland	Northern Europe	Iceland	GenBank/BOLD
Ampullaceana balthica	Ampullaceana	544	KU525148	IEPN0424-7	Iceland	Northern Europe	Iceland	GenBank/BOLD
Ampullaceana balthica	Ampullaceana	544	KU525153	IEPN0427-8	Iceland	Northern Europe	Iceland	GenBank/BOLD
Ampullaceana balthica	Ampullaceana	544	KU525154	IEPN0429-10	Iceland	Northern Europe	Iceland	GenBank/BOLD
Ampullaceana balthica	Ampullaceana	544	KU525163	IEPN0429-20	Iceland	Northern Europe	Iceland	GenBank/BOLD
Ampullaceana balthica	Ampullaceana	544	KU525164	IEPN0429-21	Iceland	Northern Europe	Iceland	GenBank/BOLD
Ampullaceana balthica	Ampullaceana	544	KU525166	IEPN0429-24	Iceland	Northern Europe	Iceland	GenBank/BOLD
Ampullaceana balthica	Ampullaceana	544	KU525170	IEPN0430-3	Iceland	Northern Europe	Iceland	GenBank/BOLD
Ampullaceana balthica	Ampullaceana	544	KU525171	IEPN0430-4	Iceland	Northern Europe	Iceland	GenBank/BOLD
Ampullaceana balthica	Ampullaceana	544	KU525172	IEPN0430-5	Iceland	Northern Europe	Iceland	GenBank/BOLD
Ampullaceana balthica	Ampullaceana	544	KU525173	IEPN0431-3	Iceland	Northern Europe	Iceland	GenBank/BOLD
Ampullaceana balthica	Ampullaceana	544	KU525174	IEPN0431-4	Iceland	Northern Europe	Iceland	GenBank/BOLD
Ampullaceana balthica	Ampullaceana	545	KM067657	IEPN-G422.3	Iceland	Northern Europe	Iceland	GenBank/BOLD
Ampullaceana balthica	Ampullaceana	546	KM067658	IEPN-G420.2	Iceland	Northern Europe	Iceland	GenBank/BOLD
Ampullaceana balthica	Ampullaceana	546	KU525140	IEPN0420-1	Iceland	Northern Europe	Iceland	GenBank/BOLD
Ampullaceana balthica	Ampullaceana	547	KM067659	IEPN-G420.3	Iceland	Northern Europe	Iceland	GenBank/BOLD
Ampullaceana balthica	Ampullaceana	547	KM067660	IEPN-G420.4	Iceland	Northern Europe	Iceland	GenBank/BOLD
Ampullaceana balthica	Ampullaceana	548	KM067661	IEPN-G420.5	Iceland	Northern Europe	Iceland	GenBank/BOLD
Ampullaceana balthica	Ampullaceana	549	KM067662	IEPN-G419.1	Iceland	Northern Europe	Iceland	GenBank/BOLD
Ampullaceana balthica	Ampullaceana	549	KM067663	IEPN-G419.2	Iceland	Northern Europe	Iceland	GenBank/BOLD
Ampullaceana balthica	Ampullaceana	550	KM067664	IEPN-G418.1	Iceland	Northern Europe	Iceland	GenBank/BOLD
Ampullaceana balthica	Ampullaceana	550	KM067668	IEPN-G418.8	Iceland	Northern Europe	Iceland	GenBank/BOLD
Ampullaceana balthica	Ampullaceana	550	KM067674	IEPN-G416.2	Iceland	Northern Europe	Iceland	GenBank/BOLD
Ampullaceana balthica	Ampullaceana	550	KM067675	IEPN-G416.3	Iceland	Northern Europe	Iceland	GenBank/BOLD
Ampullaceana balthica	Ampullaceana	550	KM067676	IEPN-G415.1	Iceland	Northern Europe	Iceland	GenBank/BOLD
Ampullaceana balthica	Ampullaceana	550	KM067678	IEPN-G415.5	Iceland	Northern Europe	Iceland	GenBank/BOLD
Ampullaceana balthica	Ampullaceana	551	KM067665	IEPN-G418.2	Iceland	Northern Europe	Iceland	GenBank/BOLD
Ampullaceana balthica	Ampullaceana	552	KM067666	IEPN-G418.3	Iceland	Northern Europe	Iceland	GenBank/BOLD
Ampullaceana balthica	Ampullaceana	553	KM067667	IEPN-G418.4	Iceland	Northern Europe	Iceland	GenBank/BOLD
Ampullaceana balthica	Ampullaceana	554	KM067669	IEPN-G417.1	Iceland	Northern Europe	Iceland	GenBank/BOLD
Ampullaceana balthica	Ampullaceana	554	KM067670	IEPN-G417.2	Iceland	Northern Europe	Iceland	GenBank/BOLD
Ampullaceana balthica	Ampullaceana	554	KM067671	IEPN-G417.3	Iceland	Northern Europe	Iceland	GenBank/BOLD
Ampullaceana balthica	Ampullaceana	554	KM067672	IEPN-G417.5	Iceland	Northern Europe	Iceland	GenBank/BOLD
Ampullaceana balthica	Ampullaceana	555	KM067673	IEPN-G416.1	Iceland	Northern Europe	Iceland	GenBank/BOLD
Ampullaceana balthica	Ampullaceana	556	KM067677	IEPN-G415.4	Iceland	Northern Europe	Iceland	GenBank/BOLD
Ampullaceana balthica	Ampullaceana	609	KU525144	IEPN0422-1	Iceland	Northern Europe	Iceland	GenBank/BOLD
Ampullaceana balthica	Ampullaceana	609	KU525145	IEPN0422-2	Iceland	Northern Europe	Iceland	GenBank/BOLD
Ampullaceana balthica	Ampullaceana	811	KU525132	IEPN0415-2	Iceland	Northern Europe	Iceland	GenBank/BOLD
Ampullaceana balthica	Ampullaceana	811	KU525161	IEPN0429-18	Iceland	Northern Europe	Iceland	GenBank/BOLD
Ampullaceana balthica	Ampullaceana	811	KU525167	IEPN0429-25	Iceland	Northern Europe	Iceland	GenBank/BOLD
Ampullaceana balthica	Ampullaceana	812	KU525134	IEPN0417-4	Iceland	Northern Europe	Iceland	GenBank/BOLD
Ampullaceana balthica	Ampullaceana	812	KU525136	IEPN0417-7	Iceland	Northern Europe	Iceland	GenBank/BOLD
Ampullaceana balthica	Ampullaceana	812	KU525137	IEPN0417-8	Iceland	Northern Europe	Iceland	GenBank/BOLD
Ampullaceana balthica	Ampullaceana	813	KU525135	IEPN0417-6	Iceland	Northern Europe	Iceland	GenBank/BOLD
Ampullaceana balthica	Ampullaceana	814	KU525138	IEPN0418-5	Iceland	Northern Europe	Iceland	GenBank/BOLD
Ampullaceana balthica	Ampullaceana	815	KU525139	IEPN0419-3	Iceland	Northern Europe	Iceland	GenBank/BOLD
Ampullaceana balthica	Ampullaceana	816	KU525141	IEPN0420-6	Iceland	Northern Europe	Iceland	GenBank/BOLD
Ampullaceana balthica	Ampullaceana	817	KU525142	IEPN0420-7	Iceland	Northern Europe	Iceland	GenBank/BOLD
Ampullaceana balthica	Ampullaceana	818	KU525143	IEPN0420-10	Iceland	Northern Europe	Iceland	GenBank/BOLD
Ampullaceana balthica	Ampullaceana	819	KU525146	IEPN0423-2	Iceland	Northern Europe	Iceland	GenBank/BOLD
Ampullaceana balthica	Ampullaceana	820	KU525147	IEPN0423-4	Iceland	Northern Europe	Iceland	GenBank/BOLD
Ampullaceana balthica	Ampullaceana	821	KU525149	IEPN0426-1	Iceland	Northern Europe	Iceland	GenBank/BOLD
Ampullaceana balthica	Ampullaceana	822	KU525150	IEPN0426-2	Iceland	Northern Europe	Iceland	GenBank/BOLD
Ampullaceana balthica	Ampullaceana	823	KU525151	IEPN0427-3	Iceland	Northern Europe	Iceland	GenBank/BOLD
Ampullaceana balthica	Ampullaceana	824	KU525152	IEPN0427-4	Iceland	Northern Europe	Iceland	GenBank/BOLD
Ampullaceana balthica	Ampullaceana	825	KU525155	IEPN0429-12	Iceland	Northern Europe	Iceland	GenBank/BOLD
Ampullaceana balthica	Ampullaceana	825	KU525156	IEPN0429-13	Iceland	Northern Europe	Iceland	GenBank/BOLD
Ampullaceana balthica	Ampullaceana	825	KU525157	IEPN0429-14	Iceland	Northern Europe	Iceland	GenBank/BOLD
Ampullaceana balthica	Ampullaceana	825	KU525158	IEPN0429-15	Iceland	Northern Europe	Iceland	GenBank/BOLD
Ampullaceana balthica	Ampullaceana	825	KU525159	IEPN0429-16	Iceland	Northern Europe	Iceland	GenBank/BOLD
Ampullaceana balthica	Ampullaceana	825	KU525162	IEPN0429-19	Iceland	Northern Europe	Iceland	GenBank/BOLD
Ampullaceana balthica	Ampullaceana	825	KU525169	IEPN0429-9	Iceland	Northern Europe	Iceland	GenBank/BOLD
Ampullaceana balthica	Ampullaceana	826	KU525160	IEPN0429-17	Iceland	Northern Europe	Iceland	GenBank/BOLD
Ampullaceana balthica	Ampullaceana	826	KU525168	IEPN0429-4	Iceland	Northern Europe	Iceland	GenBank/BOLD
Ampullaceana balthica	Ampullaceana	827	KU525165	IEPN0429-22	Iceland	Northern Europe	Iceland	GenBank/BOLD
Ampullaceana balthica	Ampullaceana	828	KU525175	IEPN0431-5	Iceland	Northern Europe	Iceland	GenBank/BOLD
Ampullaceana balthica	Ampullaceana	829	KU525176	IEPN0435-2	Iceland	Northern Europe	Iceland	GenBank/BOLD
Ampullaceana balthica	Ampullaceana	829	KU525177	IEPN0435-3	Iceland	Northern Europe	Iceland	GenBank/BOLD
Ampullaceana balthica	Ampullaceana	830	KU525178	IEPN0437-1	Iceland	Northern Europe	Iceland	GenBank/BOLD
Ampullaceana balthica	Ampullaceana	831	KU525179	IEPN0437-2	Iceland	Northern Europe	Iceland	GenBank/BOLD
Ampullaceana balthica	Ampullaceana	831	KU525180	IEPN0437-3	Iceland	Northern Europe	Iceland	GenBank/BOLD
Ampullaceana balthica	Ampullaceana	831	KU525181	IEPN0437-4	Iceland	Northern Europe	Iceland	GenBank/BOLD
Ampullaceana balthica	Ampullaceana	831	KU525182	IEPN0437-5	Iceland	Northern Europe	Iceland	GenBank/BOLD
Ampullaceana balthica	Ampullaceana	831	KU525183	IEPN0437-6	Iceland	Northern Europe	Iceland	GenBank/BOLD
Ampullaceana balthica	Ampullaceana	511	JN624782	No Data	Iceland	Northern Europe	Iceland: Lake Myvatn	GenBank/BOLD
Ampullaceana balthica	Ampullaceana	512	JN624783	No Data	Iceland	Northern Europe	Iceland: Lake Myvatn	GenBank/BOLD
Ampullaceana balthica	Ampullaceana	513	JN624784	No Data	Iceland	Northern Europe	Iceland: Lake Myvatn	GenBank/BOLD
Ampullaceana balthica	Ampullaceana	514	JN624785	No Data	Iceland	Northern Europe	Iceland: Lake Myvatn	GenBank/BOLD
Ampullaceana balthica	Ampullaceana	515	JN624786	No Data	Iceland	Northern Europe	Iceland: Lake Myvatn	GenBank/BOLD
Ampullaceana balthica	Ampullaceana	516	JN624787	No Data	Iceland	Northern Europe	Iceland: Lake Myvatn	GenBank/BOLD
Ampullaceana balthica	Ampullaceana	517	JN624788	No Data	Iceland	Northern Europe	Iceland: Lake Myvatn	GenBank/BOLD
Ampullaceana balthica	Ampullaceana	518	JN624789	No Data	Iceland	Northern Europe	Iceland: Lake Myvatn	GenBank/BOLD
Ampullaceana balthica	Ampullaceana	519	JN624790	No Data	Iceland	Northern Europe	Iceland: Lake Myvatn	GenBank/BOLD
Ampullaceana balthica	Ampullaceana	520	JN624791	No Data	Iceland	Northern Europe	Iceland: Lake Myvatn	GenBank/BOLD
Ampullaceana balthica	Ampullaceana	521	JN624792	No Data	Iceland	Northern Europe	Iceland: Lake Myvatn	GenBank/BOLD
Ampullaceana balthica	Ampullaceana	522	JN624793	No Data	Iceland	Northern Europe	Iceland: Lake Myvatn	GenBank/BOLD
Ampullaceana balthica	Ampullaceana	523	JN624794	No Data	Iceland	Northern Europe	Iceland: Lake Myvatn	GenBank/BOLD
Ampullaceana balthica	Ampullaceana	524	JN624795	No Data	Iceland	Northern Europe	Iceland: Lake Myvatn	GenBank/BOLD
Ampullaceana balthica	Ampullaceana	525	JN624796	No Data	Iceland	Northern Europe	Iceland: Lake Myvatn	GenBank/BOLD
Ampullaceana balthica	Ampullaceana	526	JN624797	No Data	Iceland	Northern Europe	Iceland: Lake Myvatn	GenBank/BOLD
Ampullaceana balthica	Ampullaceana	527	JN624798	No Data	Iceland	Northern Europe	Iceland: Lake Myvatn	GenBank/BOLD
Ampullaceana balthica	Ampullaceana	528	JN624799	No Data	Iceland	Northern Europe	Iceland: Lake Myvatn	GenBank/BOLD
Ampullaceana balthica	Ampullaceana	529	JN624800	No Data	Iceland	Northern Europe	Iceland: Lake Myvatn	GenBank/BOLD
Ampullaceana balthica	Ampullaceana	530	JN624801	No Data	Iceland	Northern Europe	Iceland: Lake Myvatn	GenBank/BOLD
Ampullaceana balthica	Ampullaceana	531	JN624802	No Data	Iceland	Northern Europe	Iceland: Lake Myvatn	GenBank/BOLD
Ampullaceana balthica	Ampullaceana	532	JN624803	No Data	Iceland	Northern Europe	Iceland: Lake Myvatn	GenBank/BOLD
Ampullaceana balthica	Ampullaceana	533	JN624804	No Data	Iceland	Northern Europe	Iceland: Lake Myvatn	GenBank/BOLD
Ampullaceana balthica	Ampullaceana	534	JN624805	No Data	Iceland	Northern Europe	Iceland: Lake Myvatn	GenBank/BOLD
Ampullaceana balthica	Ampullaceana	535	JN624806	No Data	Iceland	Northern Europe	Iceland: Lake Myvatn	GenBank/BOLD
Ampullaceana balthica	Ampullaceana	550	KM067683	IEPN-G431.6	Iceland	Northern Europe	Iceland: hot spring	GenBank/BOLD
Ampullaceana balthica	Ampullaceana	550	KM067684	IEPN-G436.1	Iceland	Northern Europe	Iceland: hot spring	GenBank/BOLD
Ampullaceana balthica	Ampullaceana	557	KM067679	IEPN-G429.1	Iceland	Northern Europe	Iceland: hot spring	GenBank/BOLD
Ampullaceana balthica	Ampullaceana	558	KM067680	IEPN-G429.2	Iceland	Northern Europe	Iceland: hot spring	GenBank/BOLD
Ampullaceana balthica	Ampullaceana	559	KM067681	IEPN-G429.3	Iceland	Northern Europe	Iceland: hot spring	GenBank/BOLD
Ampullaceana balthica	Ampullaceana	560	KM067682	IEPN-G429.5	Iceland	Northern Europe	Iceland: hot spring	GenBank/BOLD
Ampullaceana balthica	Ampullaceana	1193	FJ470361	isolate SIG1	Latvia	Northern Europe	Latvia	GenBank/BOLD
Ampullaceana balthica	Ampullaceana	1194	FJ470362	isolate SIG2	Latvia	Northern Europe	Latvia	GenBank/BOLD
Ampullaceana balthica	Ampullaceana	134	GU735965	CHA1a	Switzerland	Western Europe	Switzerland	GenBank/BOLD
Ampullaceana balthica	Ampullaceana	134	GU735966	CHA1b	Switzerland	Western Europe	Switzerland	GenBank/BOLD
Ampullaceana balthica	Ampullaceana	134	GU735967	CHA1d	Switzerland	Western Europe	Switzerland	GenBank/BOLD
Ampullaceana balthica	Ampullaceana	134	GU735968	CHA1e	Switzerland	Western Europe	Switzerland	GenBank/BOLD
Ampullaceana balthica	Ampullaceana	134	GU735970	CHA1g	Switzerland	Western Europe	Switzerland	GenBank/BOLD
Ampullaceana balthica	Ampullaceana	134	GU735971	CHA1h	Switzerland	Western Europe	Switzerland	GenBank/BOLD
Ampullaceana balthica	Ampullaceana	134	GU735973	CHA1j	Switzerland	Western Europe	Switzerland	GenBank/BOLD
Ampullaceana balthica	Ampullaceana	134	GU735975	CHA2a	Switzerland	Western Europe	Switzerland	GenBank/BOLD
Ampullaceana balthica	Ampullaceana	134	GU735977	CHA2c	Switzerland	Western Europe	Switzerland	GenBank/BOLD
Ampullaceana balthica	Ampullaceana	134	GU735978	CHA2e	Switzerland	Western Europe	Switzerland	GenBank/BOLD
Ampullaceana balthica	Ampullaceana	134	GU735979	CHA2f	Switzerland	Western Europe	Switzerland	GenBank/BOLD
Ampullaceana balthica	Ampullaceana	134	GU735980	CHA2h	Switzerland	Western Europe	Switzerland	GenBank/BOLD
Ampullaceana balthica	Ampullaceana	134	GU735981	CHA2g	Switzerland	Western Europe	Switzerland	GenBank/BOLD
Ampullaceana balthica	Ampullaceana	134	GU735982	CHA2i	Switzerland	Western Europe	Switzerland	GenBank/BOLD
Ampullaceana balthica	Ampullaceana	134	GU735984	CHA3a	Switzerland	Western Europe	Switzerland	GenBank/BOLD
Ampullaceana balthica	Ampullaceana	134	GU735985	CHA3b	Switzerland	Western Europe	Switzerland	GenBank/BOLD
Ampullaceana balthica	Ampullaceana	134	GU735986	CHA3c	Switzerland	Western Europe	Switzerland	GenBank/BOLD
Ampullaceana balthica	Ampullaceana	134	GU735987	CHA3d	Switzerland	Western Europe	Switzerland	GenBank/BOLD
Ampullaceana balthica	Ampullaceana	134	GU735989	CHA3f	Switzerland	Western Europe	Switzerland	GenBank/BOLD
Ampullaceana balthica	Ampullaceana	134	GU735992	CHA3j	Switzerland	Western Europe	Switzerland	GenBank/BOLD
Ampullaceana balthica	Ampullaceana	134	GU735993	CHA5d	Switzerland	Western Europe	Switzerland	GenBank/BOLD
Ampullaceana balthica	Ampullaceana	134	GU735994	CHA5c	Switzerland	Western Europe	Switzerland	GenBank/BOLD
Ampullaceana balthica	Ampullaceana	134	GU735996	CHA5a	Switzerland	Western Europe	Switzerland	GenBank/BOLD
Ampullaceana balthica	Ampullaceana	134	GU735998	CHA4a	Switzerland	Western Europe	Switzerland	GenBank/BOLD
Ampullaceana balthica	Ampullaceana	134	GU735999	CHA4c	Switzerland	Western Europe	Switzerland	GenBank/BOLD
Ampullaceana balthica	Ampullaceana	134	GU736001	CHA4e	Switzerland	Western Europe	Switzerland	GenBank/BOLD
Ampullaceana balthica	Ampullaceana	134	GU736003	CHA5e	Switzerland	Western Europe	Switzerland	GenBank/BOLD
Ampullaceana balthica	Ampullaceana	134	GU736004	CHA5g	Switzerland	Western Europe	Switzerland	GenBank/BOLD
Ampullaceana balthica	Ampullaceana	134	GU736005	CHA5h	Switzerland	Western Europe	Switzerland	GenBank/BOLD
Ampullaceana balthica	Ampullaceana	134	GU736007	CHA6a	Switzerland	Western Europe	Switzerland	GenBank/BOLD
Ampullaceana balthica	Ampullaceana	134	GU736008	CHA6b	Switzerland	Western Europe	Switzerland	GenBank/BOLD
Ampullaceana balthica	Ampullaceana	134	GU736010	CHA6e	Switzerland	Western Europe	Switzerland	GenBank/BOLD
Ampullaceana balthica	Ampullaceana	134	GU736011	CHA6f	Switzerland	Western Europe	Switzerland	GenBank/BOLD
Ampullaceana balthica	Ampullaceana	134	GU736012	CHA6g	Switzerland	Western Europe	Switzerland	GenBank/BOLD
Ampullaceana balthica	Ampullaceana	134	GU736013	CHA6h	Switzerland	Western Europe	Switzerland	GenBank/BOLD
Ampullaceana balthica	Ampullaceana	134	GU736014	CHA6i	Switzerland	Western Europe	Switzerland	GenBank/BOLD
Ampullaceana balthica	Ampullaceana	134	GU736015	CHA6j	Switzerland	Western Europe	Switzerland	GenBank/BOLD
Ampullaceana balthica	Ampullaceana	134	GU736017	CHA7a	Switzerland	Western Europe	Switzerland	GenBank/BOLD
Ampullaceana balthica	Ampullaceana	134	GU736018	CHA7b	Switzerland	Western Europe	Switzerland	GenBank/BOLD
Ampullaceana balthica	Ampullaceana	134	GU736019	CHA7c	Switzerland	Western Europe	Switzerland	GenBank/BOLD
Ampullaceana balthica	Ampullaceana	134	GU736020	CHA7d	Switzerland	Western Europe	Switzerland	GenBank/BOLD
Ampullaceana balthica	Ampullaceana	134	GU736021	CHA7e	Switzerland	Western Europe	Switzerland	GenBank/BOLD
Ampullaceana balthica	Ampullaceana	134	GU736024	CHA7i	Switzerland	Western Europe	Switzerland	GenBank/BOLD
Ampullaceana balthica	Ampullaceana	134	GU736025	CHA7j	Switzerland	Western Europe	Switzerland	GenBank/BOLD
Ampullaceana balthica	Ampullaceana	134	GU736026	CHA7k	Switzerland	Western Europe	Switzerland	GenBank/BOLD
Ampullaceana balthica	Ampullaceana	134	GU736028	CHA8b	Switzerland	Western Europe	Switzerland	GenBank/BOLD
Ampullaceana balthica	Ampullaceana	134	GU736030	CHA8d	Switzerland	Western Europe	Switzerland	GenBank/BOLD
Ampullaceana balthica	Ampullaceana	134	GU736032	CHA8f	Switzerland	Western Europe	Switzerland	GenBank/BOLD
Ampullaceana balthica	Ampullaceana	134	GU736036	CHA8k	Switzerland	Western Europe	Switzerland	GenBank/BOLD
Ampullaceana balthica	Ampullaceana	134	GU736037	CHA9a	Switzerland	Western Europe	Switzerland	GenBank/BOLD
Ampullaceana balthica	Ampullaceana	134	GU736039	CHA9c	Switzerland	Western Europe	Switzerland	GenBank/BOLD
Ampullaceana balthica	Ampullaceana	134	GU736040	CHA9d	Switzerland	Western Europe	Switzerland	GenBank/BOLD
Ampullaceana balthica	Ampullaceana	134	GU736041	CHA9e	Switzerland	Western Europe	Switzerland	GenBank/BOLD
Ampullaceana balthica	Ampullaceana	134	GU736042	CHA9f	Switzerland	Western Europe	Switzerland	GenBank/BOLD
Ampullaceana balthica	Ampullaceana	134	GU736043	CHA9g	Switzerland	Western Europe	Switzerland	GenBank/BOLD
Ampullaceana balthica	Ampullaceana	134	GU736044	CHA9h	Switzerland	Western Europe	Switzerland	GenBank/BOLD
Ampullaceana balthica	Ampullaceana	134	GU736047	CHA9k	Switzerland	Western Europe	Switzerland	GenBank/BOLD
Ampullaceana balthica	Ampullaceana	134	GU736048	CHB1b	Switzerland	Western Europe	Switzerland	GenBank/BOLD
Ampullaceana balthica	Ampullaceana	134	GU736049	CHB1c	Switzerland	Western Europe	Switzerland	GenBank/BOLD
Ampullaceana balthica	Ampullaceana	134	GU736050	CHB1d	Switzerland	Western Europe	Switzerland	GenBank/BOLD
Ampullaceana balthica	Ampullaceana	134	GU736051	CHB1e	Switzerland	Western Europe	Switzerland	GenBank/BOLD
Ampullaceana balthica	Ampullaceana	134	GU736052	CHB1f	Switzerland	Western Europe	Switzerland	GenBank/BOLD
Ampullaceana balthica	Ampullaceana	134	GU736053	CHB1h	Switzerland	Western Europe	Switzerland	GenBank/BOLD
Ampullaceana balthica	Ampullaceana	134	GU736055	CHB1j	Switzerland	Western Europe	Switzerland	GenBank/BOLD
Ampullaceana balthica	Ampullaceana	134	GU736056	CHB1k	Switzerland	Western Europe	Switzerland	GenBank/BOLD
Ampullaceana balthica	Ampullaceana	134	GU736057	CHB1l	Switzerland	Western Europe	Switzerland	GenBank/BOLD
Ampullaceana balthica	Ampullaceana	134	GU736058	CHB1m	Switzerland	Western Europe	Switzerland	GenBank/BOLD
Ampullaceana balthica	Ampullaceana	134	GU736059	CHB1n	Switzerland	Western Europe	Switzerland	GenBank/BOLD
Ampullaceana balthica	Ampullaceana	134	GU736060	CHB1o	Switzerland	Western Europe	Switzerland	GenBank/BOLD
Ampullaceana balthica	Ampullaceana	134	GU736062	CHB2l	Switzerland	Western Europe	Switzerland	GenBank/BOLD
Ampullaceana balthica	Ampullaceana	134	GU736063	CHB2m	Switzerland	Western Europe	Switzerland	GenBank/BOLD
Ampullaceana balthica	Ampullaceana	134	GU736066	CHC1a	Switzerland	Western Europe	Switzerland	GenBank/BOLD
Ampullaceana balthica	Ampullaceana	134	GU736067	CHC1b	Switzerland	Western Europe	Switzerland	GenBank/BOLD
Ampullaceana balthica	Ampullaceana	134	GU736068	CHC2a	Switzerland	Western Europe	Switzerland	GenBank/BOLD
Ampullaceana balthica	Ampullaceana	134	GU736069	CHC2b	Switzerland	Western Europe	Switzerland	GenBank/BOLD
Ampullaceana balthica	Ampullaceana	134	GU736070	CHC2c	Switzerland	Western Europe	Switzerland	GenBank/BOLD
Ampullaceana balthica	Ampullaceana	134	GU736072	CHC2f	Switzerland	Western Europe	Switzerland	GenBank/BOLD
Ampullaceana balthica	Ampullaceana	134	GU736073	CHC2e	Switzerland	Western Europe	Switzerland	GenBank/BOLD
Ampullaceana balthica	Ampullaceana	134	GU736074	CHC3b	Switzerland	Western Europe	Switzerland	GenBank/BOLD
Ampullaceana balthica	Ampullaceana	134	GU736075	CHC3c	Switzerland	Western Europe	Switzerland	GenBank/BOLD
Ampullaceana balthica	Ampullaceana	134	GU736076	CHC3d	Switzerland	Western Europe	Switzerland	GenBank/BOLD
Ampullaceana balthica	Ampullaceana	134	GU736077	CHC3e	Switzerland	Western Europe	Switzerland	GenBank/BOLD
Ampullaceana balthica	Ampullaceana	134	GU736078	CHC4a	Switzerland	Western Europe	Switzerland	GenBank/BOLD
Ampullaceana balthica	Ampullaceana	134	GU736079	CHC4b	Switzerland	Western Europe	Switzerland	GenBank/BOLD
Ampullaceana balthica	Ampullaceana	134	GU736080	CHC4c	Switzerland	Western Europe	Switzerland	GenBank/BOLD
Ampullaceana balthica	Ampullaceana	134	GU736081	CHC4d	Switzerland	Western Europe	Switzerland	GenBank/BOLD
Ampullaceana balthica	Ampullaceana	134	GU736082	CHC4e	Switzerland	Western Europe	Switzerland	GenBank/BOLD
Ampullaceana balthica	Ampullaceana	134	GU736083	CHC5a	Switzerland	Western Europe	Switzerland	GenBank/BOLD
Ampullaceana balthica	Ampullaceana	134	GU736084	CHC5b	Switzerland	Western Europe	Switzerland	GenBank/BOLD
Ampullaceana balthica	Ampullaceana	134	GU736085	CHC5c	Switzerland	Western Europe	Switzerland	GenBank/BOLD
Ampullaceana balthica	Ampullaceana	134	GU736086	CHC5d	Switzerland	Western Europe	Switzerland	GenBank/BOLD
Ampullaceana balthica	Ampullaceana	134	GU736087	CHC5e	Switzerland	Western Europe	Switzerland	GenBank/BOLD
Ampullaceana balthica	Ampullaceana	134	GU736088	CHC5f	Switzerland	Western Europe	Switzerland	GenBank/BOLD
Ampullaceana balthica	Ampullaceana	134	GU736089	CHC5g	Switzerland	Western Europe	Switzerland	GenBank/BOLD
Ampullaceana balthica	Ampullaceana	134	GU736090	CHC5i	Switzerland	Western Europe	Switzerland	GenBank/BOLD
Ampullaceana balthica	Ampullaceana	134	GU736091	CHC5h	Switzerland	Western Europe	Switzerland	GenBank/BOLD
Ampullaceana balthica	Ampullaceana	134	GU736092	CHC5j	Switzerland	Western Europe	Switzerland	GenBank/BOLD
Ampullaceana balthica	Ampullaceana	134	GU736093	CHC6a	Switzerland	Western Europe	Switzerland	GenBank/BOLD
Ampullaceana balthica	Ampullaceana	134	GU736094	CHC6b	Switzerland	Western Europe	Switzerland	GenBank/BOLD
Ampullaceana balthica	Ampullaceana	134	GU736095	CHC6c	Switzerland	Western Europe	Switzerland	GenBank/BOLD
Ampullaceana balthica	Ampullaceana	134	GU736096	CHC6d	Switzerland	Western Europe	Switzerland	GenBank/BOLD
Ampullaceana balthica	Ampullaceana	134	GU736097	CHC6e	Switzerland	Western Europe	Switzerland	GenBank/BOLD
Ampullaceana balthica	Ampullaceana	134	GU736098	CHC6f	Switzerland	Western Europe	Switzerland	GenBank/BOLD
Ampullaceana balthica	Ampullaceana	134	GU736099	CHC6h	Switzerland	Western Europe	Switzerland	GenBank/BOLD
Ampullaceana balthica	Ampullaceana	134	GU736100	CHC6g	Switzerland	Western Europe	Switzerland	GenBank/BOLD
Ampullaceana balthica	Ampullaceana	134	GU736101	CHC6i	Switzerland	Western Europe	Switzerland	GenBank/BOLD
Ampullaceana balthica	Ampullaceana	134	GU736102	CHC6j	Switzerland	Western Europe	Switzerland	GenBank/BOLD
Ampullaceana balthica	Ampullaceana	134	GU736103	CHC6k	Switzerland	Western Europe	Switzerland	GenBank/BOLD
Ampullaceana balthica	Ampullaceana	134	GU736104	CHC6l	Switzerland	Western Europe	Switzerland	GenBank/BOLD
Ampullaceana balthica	Ampullaceana	134	GU736105	CHC7a	Switzerland	Western Europe	Switzerland	GenBank/BOLD
Ampullaceana balthica	Ampullaceana	134	GU736107	CHC7c	Switzerland	Western Europe	Switzerland	GenBank/BOLD
Ampullaceana balthica	Ampullaceana	134	GU736111	CHC7h	Switzerland	Western Europe	Switzerland	GenBank/BOLD
Ampullaceana balthica	Ampullaceana	134	GU736112	CHC7i	Switzerland	Western Europe	Switzerland	GenBank/BOLD
Ampullaceana balthica	Ampullaceana	134	GU736113	CHC8b	Switzerland	Western Europe	Switzerland	GenBank/BOLD
Ampullaceana balthica	Ampullaceana	134	GU736114	CHD1a	Switzerland	Western Europe	Switzerland	GenBank/BOLD
Ampullaceana balthica	Ampullaceana	134	GU736115	CHD1b	Switzerland	Western Europe	Switzerland	GenBank/BOLD
Ampullaceana balthica	Ampullaceana	134	GU736123	CHD1j	Switzerland	Western Europe	Switzerland	GenBank/BOLD
Ampullaceana balthica	Ampullaceana	134	GU736124	CHD1k	Switzerland	Western Europe	Switzerland	GenBank/BOLD
Ampullaceana balthica	Ampullaceana	134	GU736125	CHD1m	Switzerland	Western Europe	Switzerland	GenBank/BOLD
Ampullaceana balthica	Ampullaceana	134	GU736129	CHD1u	Switzerland	Western Europe	Switzerland	GenBank/BOLD
Ampullaceana balthica	Ampullaceana	134	GU736130	CHD1r	Switzerland	Western Europe	Switzerland	GenBank/BOLD
Ampullaceana balthica	Ampullaceana	134	GU736131	CHD1s	Switzerland	Western Europe	Switzerland	GenBank/BOLD
Ampullaceana balthica	Ampullaceana	134	GU736132	CHD1t	Switzerland	Western Europe	Switzerland	GenBank/BOLD
Ampullaceana balthica	Ampullaceana	134	GU736133	CHD1v	Switzerland	Western Europe	Switzerland	GenBank/BOLD
Ampullaceana balthica	Ampullaceana	134	GU736134	CHD1w	Switzerland	Western Europe	Switzerland	GenBank/BOLD
Ampullaceana balthica	Ampullaceana	134	GU736136	CHD1z	Switzerland	Western Europe	Switzerland	GenBank/BOLD
Ampullaceana balthica	Ampullaceana	134	GU736137	CHD2a	Switzerland	Western Europe	Switzerland	GenBank/BOLD
Ampullaceana balthica	Ampullaceana	134	GU736142	CHD3g	Switzerland	Western Europe	Switzerland	GenBank/BOLD
Ampullaceana balthica	Ampullaceana	134	GU736143	CHD3h	Switzerland	Western Europe	Switzerland	GenBank/BOLD
Ampullaceana balthica	Ampullaceana	134	GU736144	CHD3i	Switzerland	Western Europe	Switzerland	GenBank/BOLD
Ampullaceana balthica	Ampullaceana	134	GU736146	CHD3j	Switzerland	Western Europe	Switzerland	GenBank/BOLD
Ampullaceana balthica	Ampullaceana	134	GU736147	CHD3m	Switzerland	Western Europe	Switzerland	GenBank/BOLD
Ampullaceana balthica	Ampullaceana	134	GU736148	CHD3p	Switzerland	Western Europe	Switzerland	GenBank/BOLD
Ampullaceana balthica	Ampullaceana	134	GU736151	CHD4b	Switzerland	Western Europe	Switzerland	GenBank/BOLD
Ampullaceana balthica	Ampullaceana	134	GU736152	CHD4c	Switzerland	Western Europe	Switzerland	GenBank/BOLD
Ampullaceana balthica	Ampullaceana	134	GU736155	CHD4f	Switzerland	Western Europe	Switzerland	GenBank/BOLD
Ampullaceana balthica	Ampullaceana	134	GU736158	CHD4i	Switzerland	Western Europe	Switzerland	GenBank/BOLD
Ampullaceana balthica	Ampullaceana	134	GU736159	CHD4j	Switzerland	Western Europe	Switzerland	GenBank/BOLD
Ampullaceana balthica	Ampullaceana	134	GU736165	CHD4p	Switzerland	Western Europe	Switzerland	GenBank/BOLD
Ampullaceana balthica	Ampullaceana	134	GU736166	CHD4q	Switzerland	Western Europe	Switzerland	GenBank/BOLD
Ampullaceana balthica	Ampullaceana	134	GU736169	CHD4t	Switzerland	Western Europe	Switzerland	GenBank/BOLD
Ampullaceana balthica	Ampullaceana	134	GU736170	CHD4u	Switzerland	Western Europe	Switzerland	GenBank/BOLD
Ampullaceana balthica	Ampullaceana	134	GU736176	CHD5e	Switzerland	Western Europe	Switzerland	GenBank/BOLD
Ampullaceana balthica	Ampullaceana	134	GU736177	CHD5f	Switzerland	Western Europe	Switzerland	GenBank/BOLD
Ampullaceana balthica	Ampullaceana	134	GU736180	CHD5i	Switzerland	Western Europe	Switzerland	GenBank/BOLD
Ampullaceana balthica	Ampullaceana	134	GU736181	CHD5j	Switzerland	Western Europe	Switzerland	GenBank/BOLD
Ampullaceana balthica	Ampullaceana	134	GU736182	CHD5k	Switzerland	Western Europe	Switzerland	GenBank/BOLD
Ampullaceana balthica	Ampullaceana	134	GU736183	CHD5l	Switzerland	Western Europe	Switzerland	GenBank/BOLD
Ampullaceana balthica	Ampullaceana	134	GU736184	CHD5m	Switzerland	Western Europe	Switzerland	GenBank/BOLD
Ampullaceana balthica	Ampullaceana	134	GU736185	CHD5n	Switzerland	Western Europe	Switzerland	GenBank/BOLD
Ampullaceana balthica	Ampullaceana	134	GU736188	CHD5q	Switzerland	Western Europe	Switzerland	GenBank/BOLD
Ampullaceana balthica	Ampullaceana	134	GU736189	CHD5u	Switzerland	Western Europe	Switzerland	GenBank/BOLD
Ampullaceana balthica	Ampullaceana	134	GU736190	CHD5r	Switzerland	Western Europe	Switzerland	GenBank/BOLD
Ampullaceana balthica	Ampullaceana	134	GU736193	CHD5v	Switzerland	Western Europe	Switzerland	GenBank/BOLD
Ampullaceana balthica	Ampullaceana	134	GU736196	CHD5y	Switzerland	Western Europe	Switzerland	GenBank/BOLD
Ampullaceana balthica	Ampullaceana	134	GU736198	CHD5A2	Switzerland	Western Europe	Switzerland	GenBank/BOLD
Ampullaceana balthica	Ampullaceana	134	GU736199	CHD5B2	Switzerland	Western Europe	Switzerland	GenBank/BOLD
Ampullaceana balthica	Ampullaceana	134	GU736200	CHD5C2	Switzerland	Western Europe	Switzerland	GenBank/BOLD
Ampullaceana balthica	Ampullaceana	135	GU735969	CHA1f	Switzerland	Western Europe	Switzerland	GenBank/BOLD
Ampullaceana balthica	Ampullaceana	135	GU735972	CHA1i	Switzerland	Western Europe	Switzerland	GenBank/BOLD
Ampullaceana balthica	Ampullaceana	135	GU735974	CHA1k	Switzerland	Western Europe	Switzerland	GenBank/BOLD
Ampullaceana balthica	Ampullaceana	135	GU735976	CHA2b	Switzerland	Western Europe	Switzerland	GenBank/BOLD
Ampullaceana balthica	Ampullaceana	135	GU735983	CHA2j	Switzerland	Western Europe	Switzerland	GenBank/BOLD
Ampullaceana balthica	Ampullaceana	135	GU735988	CHA3e	Switzerland	Western Europe	Switzerland	GenBank/BOLD
Ampullaceana balthica	Ampullaceana	135	GU735990	CHA3g	Switzerland	Western Europe	Switzerland	GenBank/BOLD
Ampullaceana balthica	Ampullaceana	135	GU735991	CHA3i	Switzerland	Western Europe	Switzerland	GenBank/BOLD
Ampullaceana balthica	Ampullaceana	135	GU735995	CHA5b	Switzerland	Western Europe	Switzerland	GenBank/BOLD
Ampullaceana balthica	Ampullaceana	135	GU735997	CHA4b	Switzerland	Western Europe	Switzerland	GenBank/BOLD
Ampullaceana balthica	Ampullaceana	135	GU736009	CHA6c	Switzerland	Western Europe	Switzerland	GenBank/BOLD
Ampullaceana balthica	Ampullaceana	135	GU736016	CHA6k	Switzerland	Western Europe	Switzerland	GenBank/BOLD
Ampullaceana balthica	Ampullaceana	135	GU736022	CHA7f	Switzerland	Western Europe	Switzerland	GenBank/BOLD
Ampullaceana balthica	Ampullaceana	135	GU736023	CHA7g	Switzerland	Western Europe	Switzerland	GenBank/BOLD
Ampullaceana balthica	Ampullaceana	135	GU736045	CHA9i	Switzerland	Western Europe	Switzerland	GenBank/BOLD
Ampullaceana balthica	Ampullaceana	135	GU736046	CHA9j	Switzerland	Western Europe	Switzerland	GenBank/BOLD
Ampullaceana balthica	Ampullaceana	135	GU736120	CHD1g	Switzerland	Western Europe	Switzerland	GenBank/BOLD
Ampullaceana balthica	Ampullaceana	136	GU736000	CHA4d	Switzerland	Western Europe	Switzerland	GenBank/BOLD
Ampullaceana balthica	Ampullaceana	136	GU736002	CHA4f	Switzerland	Western Europe	Switzerland	GenBank/BOLD
Ampullaceana balthica	Ampullaceana	137	GU736006	CHA5i	Switzerland	Western Europe	Switzerland	GenBank/BOLD
Ampullaceana balthica	Ampullaceana	137	GU736071	CHC2d	Switzerland	Western Europe	Switzerland	GenBank/BOLD
Ampullaceana balthica	Ampullaceana	138	GU736027	CHA8a	Switzerland	Western Europe	Switzerland	GenBank/BOLD
Ampullaceana balthica	Ampullaceana	138	GU736029	CHA8c	Switzerland	Western Europe	Switzerland	GenBank/BOLD
Ampullaceana balthica	Ampullaceana	138	GU736031	CHA8e	Switzerland	Western Europe	Switzerland	GenBank/BOLD
Ampullaceana balthica	Ampullaceana	138	GU736035	CHA8j	Switzerland	Western Europe	Switzerland	GenBank/BOLD
Ampullaceana balthica	Ampullaceana	138	GU736140	CHD2i	Switzerland	Western Europe	Switzerland	GenBank/BOLD
Ampullaceana balthica	Ampullaceana	139	GU736033	CHA8g	Switzerland	Western Europe	Switzerland	GenBank/BOLD
Ampullaceana balthica	Ampullaceana	139	GU736034	CHA8i	Switzerland	Western Europe	Switzerland	GenBank/BOLD
Ampullaceana balthica	Ampullaceana	139	GU736135	CHD1x	Switzerland	Western Europe	Switzerland	GenBank/BOLD
Ampullaceana balthica	Ampullaceana	139	GU736162	CHD4m	Switzerland	Western Europe	Switzerland	GenBank/BOLD
Ampullaceana balthica	Ampullaceana	140	GU736038	CHA9b	Switzerland	Western Europe	Switzerland	GenBank/BOLD
Ampullaceana balthica	Ampullaceana	140	GU736145	CHD3l	Switzerland	Western Europe	Switzerland	GenBank/BOLD
Ampullaceana balthica	Ampullaceana	140	GU736172	CHD5a	Switzerland	Western Europe	Switzerland	GenBank/BOLD
Ampullaceana balthica	Ampullaceana	141	GU736054	CHB1i	Switzerland	Western Europe	Switzerland	GenBank/BOLD
Ampullaceana balthica	Ampullaceana	141	GU736064	CHB2n	Switzerland	Western Europe	Switzerland	GenBank/BOLD
Ampullaceana balthica	Ampullaceana	142	GU736061	CHB2k	Switzerland	Western Europe	Switzerland	GenBank/BOLD
Ampullaceana balthica	Ampullaceana	142	GU736178	CHD5g	Switzerland	Western Europe	Switzerland	GenBank/BOLD
Ampullaceana balthica	Ampullaceana	142	GU736192	CHD5t	Switzerland	Western Europe	Switzerland	GenBank/BOLD
Ampullaceana balthica	Ampullaceana	143	GU736065	CHB2o	Switzerland	Western Europe	Switzerland	GenBank/BOLD
Ampullaceana balthica	Ampullaceana	143	GU736141	CHD2j	Switzerland	Western Europe	Switzerland	GenBank/BOLD
Ampullaceana balthica	Ampullaceana	143	GU736149	CHD3q	Switzerland	Western Europe	Switzerland	GenBank/BOLD
Ampullaceana balthica	Ampullaceana	144	GU736106	CHC7b	Switzerland	Western Europe	Switzerland	GenBank/BOLD
Ampullaceana balthica	Ampullaceana	145	GU736108	CHC7d	Switzerland	Western Europe	Switzerland	GenBank/BOLD
Ampullaceana balthica	Ampullaceana	145	GU736122	CHD1i	Switzerland	Western Europe	Switzerland	GenBank/BOLD
Ampullaceana balthica	Ampullaceana	145	GU736127	CHD1p	Switzerland	Western Europe	Switzerland	GenBank/BOLD
Ampullaceana balthica	Ampullaceana	145	GU736150	CHD4a	Switzerland	Western Europe	Switzerland	GenBank/BOLD
Ampullaceana balthica	Ampullaceana	145	GU736163	CHD4n	Switzerland	Western Europe	Switzerland	GenBank/BOLD
Ampullaceana balthica	Ampullaceana	145	GU736175	CHD5d	Switzerland	Western Europe	Switzerland	GenBank/BOLD
Ampullaceana balthica	Ampullaceana	145	GU736195	CHD5x	Switzerland	Western Europe	Switzerland	GenBank/BOLD
Ampullaceana balthica	Ampullaceana	146	GU736109	CHC7e	Switzerland	Western Europe	Switzerland	GenBank/BOLD
Ampullaceana balthica	Ampullaceana	146	GU736121	CHD1h	Switzerland	Western Europe	Switzerland	GenBank/BOLD
Ampullaceana balthica	Ampullaceana	146	GU736139	CHD2g	Switzerland	Western Europe	Switzerland	GenBank/BOLD
Ampullaceana balthica	Ampullaceana	146	GU736154	CHD4e	Switzerland	Western Europe	Switzerland	GenBank/BOLD
Ampullaceana balthica	Ampullaceana	146	GU736157	CHD4h	Switzerland	Western Europe	Switzerland	GenBank/BOLD
Ampullaceana balthica	Ampullaceana	146	GU736168	CHD4s	Switzerland	Western Europe	Switzerland	GenBank/BOLD
Ampullaceana balthica	Ampullaceana	146	GU736191	CHD5s	Switzerland	Western Europe	Switzerland	GenBank/BOLD
Ampullaceana balthica	Ampullaceana	146	GU736194	CHD5w	Switzerland	Western Europe	Switzerland	GenBank/BOLD
Ampullaceana balthica	Ampullaceana	147	GU736110	CHC7f	Switzerland	Western Europe	Switzerland	GenBank/BOLD
Ampullaceana balthica	Ampullaceana	147	GU736117	CHD1d	Switzerland	Western Europe	Switzerland	GenBank/BOLD
Ampullaceana balthica	Ampullaceana	147	GU736118	CHD1e	Switzerland	Western Europe	Switzerland	GenBank/BOLD
Ampullaceana balthica	Ampullaceana	147	GU736126	CHD1n	Switzerland	Western Europe	Switzerland	GenBank/BOLD
Ampullaceana balthica	Ampullaceana	147	GU736128	CHD1q	Switzerland	Western Europe	Switzerland	GenBank/BOLD
Ampullaceana balthica	Ampullaceana	147	GU736153	CHD4d	Switzerland	Western Europe	Switzerland	GenBank/BOLD
Ampullaceana balthica	Ampullaceana	147	GU736160	CHD4k	Switzerland	Western Europe	Switzerland	GenBank/BOLD
Ampullaceana balthica	Ampullaceana	147	GU736171	CHD4v	Switzerland	Western Europe	Switzerland	GenBank/BOLD
Ampullaceana balthica	Ampullaceana	147	GU736179	CHD5h	Switzerland	Western Europe	Switzerland	GenBank/BOLD
Ampullaceana balthica	Ampullaceana	148	GU736116	CHD1c	Switzerland	Western Europe	Switzerland	GenBank/BOLD
Ampullaceana balthica	Ampullaceana	148	GU736138	CHD2c	Switzerland	Western Europe	Switzerland	GenBank/BOLD
Ampullaceana balthica	Ampullaceana	149	GU736119	CHD1f	Switzerland	Western Europe	Switzerland	GenBank/BOLD
Ampullaceana balthica	Ampullaceana	149	GU736156	CHD4g	Switzerland	Western Europe	Switzerland	GenBank/BOLD
Ampullaceana balthica	Ampullaceana	149	GU736173	CHD5b	Switzerland	Western Europe	Switzerland	GenBank/BOLD
Ampullaceana balthica	Ampullaceana	150	GU736161	CHD4l	Switzerland	Western Europe	Switzerland	GenBank/BOLD
Ampullaceana balthica	Ampullaceana	151	GU736164	CHD4o	Switzerland	Western Europe	Switzerland	GenBank/BOLD
Ampullaceana balthica	Ampullaceana	151	GU736167	CHD4r	Switzerland	Western Europe	Switzerland	GenBank/BOLD
Ampullaceana balthica	Ampullaceana	151	GU736197	CHD5z	Switzerland	Western Europe	Switzerland	GenBank/BOLD
Ampullaceana balthica	Ampullaceana	152	GU736174	CHD5c	Switzerland	Western Europe	Switzerland	GenBank/BOLD
Ampullaceana balthica	Ampullaceana	152	GU736186	CHD5o	Switzerland	Western Europe	Switzerland	GenBank/BOLD
Ampullaceana balthica	Ampullaceana	153	GU736187	CHD5p	Switzerland	Western Europe	Switzerland	GenBank/BOLD
Ampullaceana balthica	Ampullaceana	1130	DQ980142	CZA3	Poland	Eastern Europe	Poland	GenBank/BOLD
Ampullaceana balthica	Ampullaceana	1130	MPRAD108	CZA3	Poland	Eastern Europe	Poland	GenBank/BOLD
Ampullaceana balthica	Ampullaceana	1131	DQ980143	CZA4	Poland	Eastern Europe	Poland	GenBank/BOLD
Ampullaceana balthica	Ampullaceana	545	MH189897	Mlym65	Russia - European North	Northern Europe	Russia: Arkhangelsk Region, Primorskiy district	Present study
Ampullaceana balthica	Ampullaceana	545	MH189907	Mlym94	Russia - European North	Northern Europe	Russia: Arkhangelsk Region, Primorskiy district, Yuras river,	Present study
Ampullaceana balthica	Ampullaceana	540	KM067648	IEPN-G335.1	Russia - European North	Northern Europe	Russia: Kola Peninsula, Kitsa River	GenBank/BOLD
Ampullaceana balthica	Ampullaceana	540	KM067649	IEPN-G335.2	Russia - European North	Northern Europe	Russia: Kola Peninsula, Kitsa River	GenBank/BOLD
Ampullaceana balthica	Ampullaceana	542	KM067652	IEPN-G362.1	Russia - European North	Northern Europe	Russia: Kola Peninsula, Maloe Zhemchuzhnoye Lake	GenBank/BOLD
Ampullaceana balthica	Ampullaceana	540	KM067650	IEPN-G336	Russia - European North	Northern Europe	Russia: Kola Peninsula, Pechenga River	GenBank/BOLD
Ampullaceana balthica	Ampullaceana	541	KM067651	IEPN-G337	Russia - European North	Northern Europe	Russia: Kola Peninsula, Pechenga River	GenBank/BOLD
Ampullaceana balthica	Ampullaceana	536	HG932222	SNSD Moll 51139	Russia - West Siberia	North Asia	Russia: Tomsk Region, lake Motshishtshe	GenBank/BOLD
Ampullaceana balthica	Ampullaceana	978	DQ980114	OUM1_5	Sweden	Northern Europe	Sweden	GenBank/BOLD
Ampullaceana balthica	Ampullaceana	980	DQ980113	OUM1_4	Sweden	Northern Europe	Sweden	GenBank/BOLD
Ampullaceana balthica	Ampullaceana	720	KP242662	isolate LES1	Spain	Southern Europe	Spain: Barcelona, 42°01'12.0"N 2°19'48.0"	GenBank/BOLD
Ampullaceana balthica	Ampullaceana	721	KP242663	isolate LES2	Spain	Southern Europe	Spain: Barcelona, 42°01'12.0"N 2°19'48.0"	GenBank/BOLD
Ampullaceana balthica	Ampullaceana	722	KP242664	isolate LES3	Spain	Southern Europe	Spain: Barcelona, 42°01'12.0"N 2°19'48.0"	GenBank/BOLD
Ampullaceana balthica	Ampullaceana	723	KP242665	isolate LES4	Spain	Southern Europe	Spain: Barcelona, 42°01'12.0"N 2°19'48.0"	GenBank/BOLD
Ampullaceana balthica	Ampullaceana	723	KP242666	isolate LES5	Spain	Southern Europe	Spain: Barcelona, 42°01'12.0"N 2°19'48.0"	GenBank/BOLD
Ampullaceana balthica	Ampullaceana	723	KP242668	isolate LES7	Spain	Southern Europe	Spain: Barcelona, 42°01'12.0"N 2°19'48.0"	GenBank/BOLD
Ampullaceana balthica	Ampullaceana	724	KP242667	isolate LES6	Spain	Southern Europe	Spain: Barcelona, 42°01'12.0"N 2°19'48.0"	GenBank/BOLD
Ampullaceana balthica	Ampullaceana	725	KP242669	isolate LES8	Spain	Southern Europe	Spain: Barcelona, 42°01'12.0"N 2°19'48.0"	GenBank/BOLD
Ampullaceana balthica	Ampullaceana	726	KP242670	isolate LES9	Spain	Southern Europe	Spain: Barcelona, 42°01'12.0"N 2°19'48.0"	GenBank/BOLD
Ampullaceana balthica	Ampullaceana	695	KP242608	isolate HEN3	Spain	Southern Europe	Spain: Euskadi, 43°14'24.0"N 1°57'00.0"W	GenBank/BOLD
Ampullaceana balthica	Ampullaceana	696	KP242609	isolate HEN4	Spain	Southern Europe	Spain: Euskadi, 43°14'24.0"N 1°57'00.0"W	GenBank/BOLD
Ampullaceana balthica	Ampullaceana	758	KP242777	isolate SSB10	Spain	Southern Europe	Spain: Euskadi, 43°16'12.0"N 2°01'48.0"W	GenBank/BOLD
Ampullaceana balthica	Ampullaceana	758	KP242778	isolate SSB11	Spain	Southern Europe	Spain: Euskadi, 43°16'12.0"N 2°01'48.0"W	GenBank/BOLD
Ampullaceana balthica	Ampullaceana	758	KP242779	isolate SSB12	Spain	Southern Europe	Spain: Euskadi, 43°16'12.0"N 2°01'48.0"W	GenBank/BOLD
Ampullaceana balthica	Ampullaceana	758	KP242780	isolate SSB2	Spain	Southern Europe	Spain: Euskadi, 43°16'12.0"N 2°01'48.0"W	GenBank/BOLD
Ampullaceana balthica	Ampullaceana	758	KP242785	isolate SSB7	Spain	Southern Europe	Spain: Euskadi, 43°16'12.0"N 2°01'48.0"W	GenBank/BOLD
Ampullaceana balthica	Ampullaceana	758	KP242786	isolate SSB8	Spain	Southern Europe	Spain: Euskadi, 43°16'12.0"N 2°01'48.0"W	GenBank/BOLD
Ampullaceana balthica	Ampullaceana	759	KP242781	isolate SSB3	Spain	Southern Europe	Spain: Euskadi, 43°16'12.0"N 2°01'48.0"W	GenBank/BOLD
Ampullaceana balthica	Ampullaceana	760	KP242782	isolate SSB4	Spain	Southern Europe	Spain: Euskadi, 43°16'12.0"N 2°01'48.0"W	GenBank/BOLD
Ampullaceana balthica	Ampullaceana	762	KP242784	isolate SSB6	Spain	Southern Europe	Spain: Euskadi, 43°16'12.0"N 2°01'48.0"W	GenBank/BOLD
Ampullaceana balthica	Ampullaceana	763	KP242787	isolate SSB9	Spain	Southern Europe	Spain: Euskadi, 43°16'12.0"N 2°01'48.0"W	GenBank/BOLD
Ampullaceana balthica	Ampullaceana	620	KP242469	isolate DAS1	Spain	Southern Europe	Spain: Girona, 42°21'00.0"N 2°52'12.0"E	GenBank/BOLD
Ampullaceana balthica	Ampullaceana	621	KP242471	isolate DAS11	Spain	Southern Europe	Spain: Girona, 42°21'00.0"N 2°52'12.0"E	GenBank/BOLD
Ampullaceana balthica	Ampullaceana	621	KP242473	isolate DAS13	Spain	Southern Europe	Spain: Girona, 42°21'00.0"N 2°52'12.0"E	GenBank/BOLD
Ampullaceana balthica	Ampullaceana	621	KP242481	isolate DAS4	Spain	Southern Europe	Spain: Girona, 42°21'00.0"N 2°52'12.0"E	GenBank/BOLD
Ampullaceana balthica	Ampullaceana	621	KP242483	isolate DAS6	Spain	Southern Europe	Spain: Girona, 42°21'00.0"N 2°52'12.0"E	GenBank/BOLD
Ampullaceana balthica	Ampullaceana	621	KP242484	isolate DAS7	Spain	Southern Europe	Spain: Girona, 42°21'00.0"N 2°52'12.0"E	GenBank/BOLD
Ampullaceana balthica	Ampullaceana	621	KP242486	isolate DAS9	Spain	Southern Europe	Spain: Girona, 42°21'00.0"N 2°52'12.0"E	GenBank/BOLD
Ampullaceana balthica	Ampullaceana	622	KP242472	isolate DAS12	Spain	Southern Europe	Spain: Girona, 42°21'00.0"N 2°52'12.0"E	GenBank/BOLD
Ampullaceana balthica	Ampullaceana	622	KP242482	isolate DAS5	Spain	Southern Europe	Spain: Girona, 42°21'00.0"N 2°52'12.0"E	GenBank/BOLD
Ampullaceana balthica	Ampullaceana	622	KP242485	isolate DAS8	Spain	Southern Europe	Spain: Girona, 42°21'00.0"N 2°52'12.0"E	GenBank/BOLD
Ampullaceana balthica	Ampullaceana	623	KP242474	isolate DAS14	Spain	Southern Europe	Spain: Girona, 42°21'00.0"N 2°52'12.0"E	GenBank/BOLD
Ampullaceana balthica	Ampullaceana	624	KP242475	isolate DAS15	Spain	Southern Europe	Spain: Girona, 42°21'00.0"N 2°52'12.0"E	GenBank/BOLD
Ampullaceana balthica	Ampullaceana	625	KP242476	isolate DAS16	Spain	Southern Europe	Spain: Girona, 42°21'00.0"N 2°52'12.0"E	GenBank/BOLD
Ampullaceana balthica	Ampullaceana	626	KP242478	isolate DAS18	Spain	Southern Europe	Spain: Girona, 42°21'00.0"N 2°52'12.0"E	GenBank/BOLD
Ampullaceana balthica	Ampullaceana	626	KP242480	isolate DAS3	Spain	Southern Europe	Spain: Girona, 42°21'00.0"N 2°52'12.0"E	GenBank/BOLD
Ampullaceana balthica	Ampullaceana	745	KP242726	isolate ORN1	Spain	Southern Europe	Spain: Navarra, 42°36'36.0"N 1°36'36.0"W	GenBank/BOLD
Ampullaceana balthica	Ampullaceana	745	KP242727	isolate ORN10	Spain	Southern Europe	Spain: Navarra, 42°36'36.0"N 1°36'36.0"W	GenBank/BOLD
Ampullaceana balthica	Ampullaceana	745	KP242728	isolate ORN2	Spain	Southern Europe	Spain: Navarra, 42°36'36.0"N 1°36'36.0"W	GenBank/BOLD
Ampullaceana balthica	Ampullaceana	745	KP242729	isolate ORN3	Spain	Southern Europe	Spain: Navarra, 42°36'36.0"N 1°36'36.0"W	GenBank/BOLD
Ampullaceana balthica	Ampullaceana	745	KP242731	isolate ORN5	Spain	Southern Europe	Spain: Navarra, 42°36'36.0"N 1°36'36.0"W	GenBank/BOLD
Ampullaceana balthica	Ampullaceana	745	KP242732	isolate ORN6	Spain	Southern Europe	Spain: Navarra, 42°36'36.0"N 1°36'36.0"W	GenBank/BOLD
Ampullaceana balthica	Ampullaceana	746	KP242730	isolate ORN4	Spain	Southern Europe	Spain: Navarra, 42°36'36.0"N 1°36'36.0"W	GenBank/BOLD
Ampullaceana balthica	Ampullaceana	747	KP242733	isolate ORN7	Spain	Southern Europe	Spain: Navarra, 42°36'36.0"N 1°36'36.0"W	GenBank/BOLD
Ampullaceana balthica	Ampullaceana	747	KP242734	isolate ORN8	Spain	Southern Europe	Spain: Navarra, 42°36'36.0"N 1°36'36.0"W	GenBank/BOLD
Ampullaceana balthica	Ampullaceana	747	KP242735	isolate ORN9	Spain	Southern Europe	Spain: Navarra, 42°36'36.0"N 1°36'36.0"W	GenBank/BOLD
Ampullaceana balthica	Ampullaceana	1352	MH190000	Mlym164 1	Spain	Southern Europe	Spain: Loego village, artificial pond	Present study
Ampullaceana balthica	Ampullaceana	1353	MH190001	Mlym164 2	Spain	Southern Europe	Spain: Loego village, artificial pond	Present study
Ampullaceana balthica	Ampullaceana	1353	MH190002	Mlym164 3	Spain	Southern Europe	Spain: Loego village, artificial pond	Present study
Ampullaceana balthica	Ampullaceana	154	HQ244502	SEM_e	Sweden	Northern Europe	Sweden	GenBank/BOLD
Ampullaceana balthica	Ampullaceana	155	HQ244503	SEM_d	Sweden	Northern Europe	Sweden	GenBank/BOLD
Ampullaceana balthica	Ampullaceana	156	HQ244504	SEM_c	Sweden	Northern Europe	Sweden	GenBank/BOLD
Ampullaceana balthica	Ampullaceana	157	HQ244505	SEM_v	Sweden	Northern Europe	Sweden	GenBank/BOLD
Ampullaceana balthica	Ampullaceana	158	HQ244506	SEM_w	Sweden	Northern Europe	Sweden	GenBank/BOLD
Ampullaceana balthica	Ampullaceana	159	HQ244507	SEM_b	Sweden	Northern Europe	Sweden	GenBank/BOLD
Ampullaceana balthica	Ampullaceana	160	HQ244508	SEM_g	Sweden	Northern Europe	Sweden	GenBank/BOLD
Ampullaceana balthica	Ampullaceana	161	HQ244509	SEM_h	Sweden	Northern Europe	Sweden	GenBank/BOLD
Ampullaceana balthica	Ampullaceana	161	HQ244512	SEM_k	Sweden	Northern Europe	Sweden	GenBank/BOLD
Ampullaceana balthica	Ampullaceana	161	HQ244513	SEM_l	Sweden	Northern Europe	Sweden	GenBank/BOLD
Ampullaceana balthica	Ampullaceana	162	HQ244510	SEM_j	Sweden	Northern Europe	Sweden	GenBank/BOLD
Ampullaceana balthica	Ampullaceana	162	HQ244515	SEM_u	Sweden	Northern Europe	Sweden	GenBank/BOLD
Ampullaceana balthica	Ampullaceana	163	HQ244511	SEM_i	Sweden	Northern Europe	Sweden	GenBank/BOLD
Ampullaceana balthica	Ampullaceana	163	HQ244514	SEM_p	Sweden	Northern Europe	Sweden	GenBank/BOLD
Ampullaceana balthica	Ampullaceana	164	HQ244516	SNO_c	Sweden	Northern Europe	Sweden	GenBank/BOLD
Ampullaceana balthica	Ampullaceana	164	HQ244518	SNO_m	Sweden	Northern Europe	Sweden	GenBank/BOLD
Ampullaceana balthica	Ampullaceana	165	HQ244517	SNO_e	Sweden	Northern Europe	Sweden	GenBank/BOLD
Ampullaceana balthica	Ampullaceana	166	HQ244519	SNO_n	Sweden	Northern Europe	Sweden	GenBank/BOLD
Ampullaceana balthica	Ampullaceana	167	HQ244520	SNO_o	Sweden	Northern Europe	Sweden	GenBank/BOLD
Ampullaceana balthica	Ampullaceana	168	HQ244521	SNO_p	Sweden	Northern Europe	Sweden	GenBank/BOLD
Ampullaceana balthica	Ampullaceana	169	HQ244522	SSV_a	Sweden	Northern Europe	Sweden	GenBank/BOLD
Ampullaceana balthica	Ampullaceana	169	HQ244524	SSV_c	Sweden	Northern Europe	Sweden	GenBank/BOLD
Ampullaceana balthica	Ampullaceana	170	HQ244523	SSV_b	Sweden	Northern Europe	Sweden	GenBank/BOLD
Ampullaceana balthica	Ampullaceana	170	HQ244525	SSV_d	Sweden	Northern Europe	Sweden	GenBank/BOLD
Ampullaceana balthica	Ampullaceana	170	HQ244526	SSV_e	Sweden	Northern Europe	Sweden	GenBank/BOLD
Ampullaceana balthica	Ampullaceana	170	HQ244527	SSV_g	Sweden	Northern Europe	Sweden	GenBank/BOLD
Ampullaceana balthica	Ampullaceana	170	HQ244528	SSV_h	Sweden	Northern Europe	Sweden	GenBank/BOLD
Ampullaceana balthica	Ampullaceana	170	HQ244529	SSV_i	Sweden	Northern Europe	Sweden	GenBank/BOLD
Ampullaceana balthica	Ampullaceana	170	HQ244530	SSV_j	Sweden	Northern Europe	Sweden	GenBank/BOLD
Ampullaceana balthica	Ampullaceana	171	HQ244531	SSV_k	Sweden	Northern Europe	Sweden	GenBank/BOLD
Ampullaceana balthica	Ampullaceana	172	HQ244532	SSV_l	Sweden	Northern Europe	Sweden	GenBank/BOLD
Ampullaceana balthica	Ampullaceana	173	HQ244533	SSV_m	Sweden	Northern Europe	Sweden	GenBank/BOLD
Ampullaceana balthica	Ampullaceana	174	HQ244534	SNY_a	Sweden	Northern Europe	Sweden	GenBank/BOLD
Ampullaceana balthica	Ampullaceana	174	HQ244537	SNY_b	Sweden	Northern Europe	Sweden	GenBank/BOLD
Ampullaceana balthica	Ampullaceana	174	HQ244539	SNY_e	Sweden	Northern Europe	Sweden	GenBank/BOLD
Ampullaceana balthica	Ampullaceana	174	HQ244540	SNY_f	Sweden	Northern Europe	Sweden	GenBank/BOLD
Ampullaceana balthica	Ampullaceana	175	HQ244535	SNY_h	Sweden	Northern Europe	Sweden	GenBank/BOLD
Ampullaceana balthica	Ampullaceana	176	HQ244536	SNY_i	Sweden	Northern Europe	Sweden	GenBank/BOLD
Ampullaceana balthica	Ampullaceana	177	HQ244538	SNY_c	Sweden	Northern Europe	Sweden	GenBank/BOLD
Ampullaceana balthica	Ampullaceana	178	HQ244541	SNY_g	Sweden	Northern Europe	Sweden	GenBank/BOLD
Ampullaceana balthica	Ampullaceana	179	HQ244542	SFY_i	Sweden	Northern Europe	Sweden	GenBank/BOLD
Ampullaceana balthica	Ampullaceana	180	HQ244543	SFY_j	Sweden	Northern Europe	Sweden	GenBank/BOLD
Ampullaceana balthica	Ampullaceana	181	HQ244544	SMA_d	Sweden	Northern Europe	Sweden	GenBank/BOLD
Ampullaceana balthica	Ampullaceana	181	HQ244856	ALG_C	Sweden	Northern Europe	Sweden	GenBank/BOLD
Ampullaceana balthica	Ampullaceana	181	HQ244857	ALG_D	Sweden	Northern Europe	Sweden	GenBank/BOLD
Ampullaceana balthica	Ampullaceana	181	HQ244866	LJO_B	Sweden	Northern Europe	Sweden	GenBank/BOLD
Ampullaceana balthica	Ampullaceana	181	HQ244867	LJO_A	Sweden	Northern Europe	Sweden	GenBank/BOLD
Ampullaceana balthica	Ampullaceana	181	HQ244868	LJO_E	Sweden	Northern Europe	Sweden	GenBank/BOLD
Ampullaceana balthica	Ampullaceana	181	HQ244869	LJO_C	Sweden	Northern Europe	Sweden	GenBank/BOLD
Ampullaceana balthica	Ampullaceana	181	HQ244870	LJO_D	Sweden	Northern Europe	Sweden	GenBank/BOLD
Ampullaceana balthica	Ampullaceana	181	HQ244872	VID_B	Sweden	Northern Europe	Sweden	GenBank/BOLD
Ampullaceana balthica	Ampullaceana	181	HQ244873	VID_C	Sweden	Northern Europe	Sweden	GenBank/BOLD
Ampullaceana balthica	Ampullaceana	182	HQ244545	SMA_a	Sweden	Northern Europe	Sweden	GenBank/BOLD
Ampullaceana balthica	Ampullaceana	183	HQ244546	SMA_e	Sweden	Northern Europe	Sweden	GenBank/BOLD
Ampullaceana balthica	Ampullaceana	184	HQ244547	SMA_b	Sweden	Northern Europe	Sweden	GenBank/BOLD
Ampullaceana balthica	Ampullaceana	185	HQ244548	SMA_c	Sweden	Northern Europe	Sweden	GenBank/BOLD
Ampullaceana balthica	Ampullaceana	186	HQ244549	SMA_f	Sweden	Northern Europe	Sweden	GenBank/BOLD
Ampullaceana balthica	Ampullaceana	187	HQ244550	SVE_b	Sweden	Northern Europe	Sweden	GenBank/BOLD
Ampullaceana balthica	Ampullaceana	187	HQ244556	SVE_c	Sweden	Northern Europe	Sweden	GenBank/BOLD
Ampullaceana balthica	Ampullaceana	187	HQ244559	SVE_i	Sweden	Northern Europe	Sweden	GenBank/BOLD
Ampullaceana balthica	Ampullaceana	187	HQ244560	SVE_j	Sweden	Northern Europe	Sweden	GenBank/BOLD
Ampullaceana balthica	Ampullaceana	187	HQ244561	SVE_k	Sweden	Northern Europe	Sweden	GenBank/BOLD
Ampullaceana balthica	Ampullaceana	187	HQ244859	RAN_C	Sweden	Northern Europe	Sweden	GenBank/BOLD
Ampullaceana balthica	Ampullaceana	187	HQ244860	RAN_D	Sweden	Northern Europe	Sweden	GenBank/BOLD
Ampullaceana balthica	Ampullaceana	187	HQ244862	RAN_F	Sweden	Northern Europe	Sweden	GenBank/BOLD
Ampullaceana balthica	Ampullaceana	188	HQ244551	SVE_g	Sweden	Northern Europe	Sweden	GenBank/BOLD
Ampullaceana balthica	Ampullaceana	189	HQ244552	SVE_d	Sweden	Northern Europe	Sweden	GenBank/BOLD
Ampullaceana balthica	Ampullaceana	190	HQ244553	SVE_h	Sweden	Northern Europe	Sweden	GenBank/BOLD
Ampullaceana balthica	Ampullaceana	190	HQ244554	SVE_t	Sweden	Northern Europe	Sweden	GenBank/BOLD
Ampullaceana balthica	Ampullaceana	190	HQ244555	SVE_u	Sweden	Northern Europe	Sweden	GenBank/BOLD
Ampullaceana balthica	Ampullaceana	191	HQ244557	SVE_e	Sweden	Northern Europe	Sweden	GenBank/BOLD
Ampullaceana balthica	Ampullaceana	192	HQ244558	SVE_f	Sweden	Northern Europe	Sweden	GenBank/BOLD
Ampullaceana balthica	Ampullaceana	193	HQ244562	SVE_l	Sweden	Northern Europe	Sweden	GenBank/BOLD
Ampullaceana balthica	Ampullaceana	194	HQ244563	SVE_n	Sweden	Northern Europe	Sweden	GenBank/BOLD
Ampullaceana balthica	Ampullaceana	195	HQ244564	SVE_o	Sweden	Northern Europe	Sweden	GenBank/BOLD
Ampullaceana balthica	Ampullaceana	196	HQ244565	SVE_q	Sweden	Northern Europe	Sweden	GenBank/BOLD
Ampullaceana balthica	Ampullaceana	197	HQ244566	SVE_r	Sweden	Northern Europe	Sweden	GenBank/BOLD
Ampullaceana balthica	Ampullaceana	198	HQ244567	SVE_s	Sweden	Northern Europe	Sweden	GenBank/BOLD
Ampullaceana balthica	Ampullaceana	199	HQ244568	SAR_c	Sweden	Northern Europe	Sweden	GenBank/BOLD
Ampullaceana balthica	Ampullaceana	199	HQ244573	SKI_a	Sweden	Northern Europe	Sweden	GenBank/BOLD
Ampullaceana balthica	Ampullaceana	199	HQ244577	SKI_c	Sweden	Northern Europe	Sweden	GenBank/BOLD
Ampullaceana balthica	Ampullaceana	199	HQ244578	SKI_d	Sweden	Northern Europe	Sweden	GenBank/BOLD
Ampullaceana balthica	Ampullaceana	200	HQ244569	SAR_i	Sweden	Northern Europe	Sweden	GenBank/BOLD
Ampullaceana balthica	Ampullaceana	201	HQ244570	SAR_k	Sweden	Northern Europe	Sweden	GenBank/BOLD
Ampullaceana balthica	Ampullaceana	202	HQ244571	SAR_f	Sweden	Northern Europe	Sweden	GenBank/BOLD
Ampullaceana balthica	Ampullaceana	202	HQ244572	SAR_l	Sweden	Northern Europe	Sweden	GenBank/BOLD
Ampullaceana balthica	Ampullaceana	203	HQ244574	SKI_l	Sweden	Northern Europe	Sweden	GenBank/BOLD
Ampullaceana balthica	Ampullaceana	203	HQ244575	SKI_m	Sweden	Northern Europe	Sweden	GenBank/BOLD
Ampullaceana balthica	Ampullaceana	204	HQ244576	SKI_b	Sweden	Northern Europe	Sweden	GenBank/BOLD
Ampullaceana balthica	Ampullaceana	205	HQ244579	SKI_e	Sweden	Northern Europe	Sweden	GenBank/BOLD
Ampullaceana balthica	Ampullaceana	206	HQ244580	SKI_f	Sweden	Northern Europe	Sweden	GenBank/BOLD
Ampullaceana balthica	Ampullaceana	207	HQ244581	SKI_g	Sweden	Northern Europe	Sweden	GenBank/BOLD
Ampullaceana balthica	Ampullaceana	208	HQ244582	SKI_h	Sweden	Northern Europe	Sweden	GenBank/BOLD
Ampullaceana balthica	Ampullaceana	209	HQ244583	SKI_i	Sweden	Northern Europe	Sweden	GenBank/BOLD
Ampullaceana balthica	Ampullaceana	210	HQ244584	SKI_j	Sweden	Northern Europe	Sweden	GenBank/BOLD
Ampullaceana balthica	Ampullaceana	211	HQ244585	SKI_k	Sweden	Northern Europe	Sweden	GenBank/BOLD
Ampullaceana balthica	Ampullaceana	212	HQ244586	SUL_a	Sweden	Northern Europe	Sweden	GenBank/BOLD
Ampullaceana balthica	Ampullaceana	212	HQ244594	SUL_g	Sweden	Northern Europe	Sweden	GenBank/BOLD
Ampullaceana balthica	Ampullaceana	213	HQ244587	SUL_b	Sweden	Northern Europe	Sweden	GenBank/BOLD
Ampullaceana balthica	Ampullaceana	214	HQ244588	SUL_l	Sweden	Northern Europe	Sweden	GenBank/BOLD
Ampullaceana balthica	Ampullaceana	215	HQ244589	SUL_c	Sweden	Northern Europe	Sweden	GenBank/BOLD
Ampullaceana balthica	Ampullaceana	216	HQ244590	SUL_d	Sweden	Northern Europe	Sweden	GenBank/BOLD
Ampullaceana balthica	Ampullaceana	216	HQ244591	SUL_h	Sweden	Northern Europe	Sweden	GenBank/BOLD
Ampullaceana balthica	Ampullaceana	217	HQ244592	SUL_e	Sweden	Northern Europe	Sweden	GenBank/BOLD
Ampullaceana balthica	Ampullaceana	218	HQ244593	SUL_f	Sweden	Northern Europe	Sweden	GenBank/BOLD
Ampullaceana balthica	Ampullaceana	219	HQ244595	SUL_i	Sweden	Northern Europe	Sweden	GenBank/BOLD
Ampullaceana balthica	Ampullaceana	219	HQ244596	SUL_j	Sweden	Northern Europe	Sweden	GenBank/BOLD
Ampullaceana balthica	Ampullaceana	220	HQ244597	SUL_n	Sweden	Northern Europe	Sweden	GenBank/BOLD
Ampullaceana balthica	Ampullaceana	221	HQ244598	SMB_a	Sweden	Northern Europe	Sweden	GenBank/BOLD
Ampullaceana balthica	Ampullaceana	222	HQ244599	SMB_m	Sweden	Northern Europe	Sweden	GenBank/BOLD
Ampullaceana balthica	Ampullaceana	223	HQ244600	SMB_l	Sweden	Northern Europe	Sweden	GenBank/BOLD
Ampullaceana balthica	Ampullaceana	224	HQ244601	SMB_b	Sweden	Northern Europe	Sweden	GenBank/BOLD
Ampullaceana balthica	Ampullaceana	225	HQ244602	SMB_c	Sweden	Northern Europe	Sweden	GenBank/BOLD
Ampullaceana balthica	Ampullaceana	225	HQ244603	SMB_h	Sweden	Northern Europe	Sweden	GenBank/BOLD
Ampullaceana balthica	Ampullaceana	226	HQ244604	SMB_i	Sweden	Northern Europe	Sweden	GenBank/BOLD
Ampullaceana balthica	Ampullaceana	227	HQ244605	SMB_d	Sweden	Northern Europe	Sweden	GenBank/BOLD
Ampullaceana balthica	Ampullaceana	228	HQ244606	SMB_e	Sweden	Northern Europe	Sweden	GenBank/BOLD
Ampullaceana balthica	Ampullaceana	228	HQ244607	SMB_j	Sweden	Northern Europe	Sweden	GenBank/BOLD
Ampullaceana balthica	Ampullaceana	229	HQ244608	SMB_f	Sweden	Northern Europe	Sweden	GenBank/BOLD
Ampullaceana balthica	Ampullaceana	229	HQ244609	SMB_k	Sweden	Northern Europe	Sweden	GenBank/BOLD
Ampullaceana balthica	Ampullaceana	230	HQ244610	SMB_g	Sweden	Northern Europe	Sweden	GenBank/BOLD
Ampullaceana balthica	Ampullaceana	231	HQ244611	SYB_f	Sweden	Northern Europe	Sweden	GenBank/BOLD
Ampullaceana balthica	Ampullaceana	232	HQ244612	SYB_a	Sweden	Northern Europe	Sweden	GenBank/BOLD
Ampullaceana balthica	Ampullaceana	233	HQ244613	SYB_b	Sweden	Northern Europe	Sweden	GenBank/BOLD
Ampullaceana balthica	Ampullaceana	234	HQ244614	SYB_k	Sweden	Northern Europe	Sweden	GenBank/BOLD
Ampullaceana balthica	Ampullaceana	235	HQ244615	SYB_c	Sweden	Northern Europe	Sweden	GenBank/BOLD
Ampullaceana balthica	Ampullaceana	236	HQ244616	SYB_e	Sweden	Northern Europe	Sweden	GenBank/BOLD
Ampullaceana balthica	Ampullaceana	237	HQ244617	SYB_d	Sweden	Northern Europe	Sweden	GenBank/BOLD
Ampullaceana balthica	Ampullaceana	238	HQ244618	SYB_g	Sweden	Northern Europe	Sweden	GenBank/BOLD
Ampullaceana balthica	Ampullaceana	239	HQ244619	SYB_h	Sweden	Northern Europe	Sweden	GenBank/BOLD
Ampullaceana balthica	Ampullaceana	240	HQ244620	SYB_i	Sweden	Northern Europe	Sweden	GenBank/BOLD
Ampullaceana balthica	Ampullaceana	241	HQ244621	SYB_j	Sweden	Northern Europe	Sweden	GenBank/BOLD
Ampullaceana balthica	Ampullaceana	242	HQ244622	SYB_u	Sweden	Northern Europe	Sweden	GenBank/BOLD
Ampullaceana balthica	Ampullaceana	243	HQ244623	SVO_a	Sweden	Northern Europe	Sweden	GenBank/BOLD
Ampullaceana balthica	Ampullaceana	244	HQ244624	SVO_c	Sweden	Northern Europe	Sweden	GenBank/BOLD
Ampullaceana balthica	Ampullaceana	245	HQ244625	SVO_m	Sweden	Northern Europe	Sweden	GenBank/BOLD
Ampullaceana balthica	Ampullaceana	246	HQ244626	SVO_b	Sweden	Northern Europe	Sweden	GenBank/BOLD
Ampullaceana balthica	Ampullaceana	247	HQ244627	SVO_n	Sweden	Northern Europe	Sweden	GenBank/BOLD
Ampullaceana balthica	Ampullaceana	248	HQ244628	SVO_d	Sweden	Northern Europe	Sweden	GenBank/BOLD
Ampullaceana balthica	Ampullaceana	249	HQ244629	SVO_e	Sweden	Northern Europe	Sweden	GenBank/BOLD
Ampullaceana balthica	Ampullaceana	250	HQ244630	SVO_f	Sweden	Northern Europe	Sweden	GenBank/BOLD
Ampullaceana balthica	Ampullaceana	251	HQ244631	SVO_g	Sweden	Northern Europe	Sweden	GenBank/BOLD
Ampullaceana balthica	Ampullaceana	252	HQ244632	SVO_h	Sweden	Northern Europe	Sweden	GenBank/BOLD
Ampullaceana balthica	Ampullaceana	253	HQ244633	SVO_q	Sweden	Northern Europe	Sweden	GenBank/BOLD
Ampullaceana balthica	Ampullaceana	254	HQ244634	SSO_a	Sweden	Northern Europe	Sweden	GenBank/BOLD
Ampullaceana balthica	Ampullaceana	255	HQ244635	SSO_b	Sweden	Northern Europe	Sweden	GenBank/BOLD
Ampullaceana balthica	Ampullaceana	256	HQ244636	SSO_c	Sweden	Northern Europe	Sweden	GenBank/BOLD
Ampullaceana balthica	Ampullaceana	257	HQ244637	SSO_l	Sweden	Northern Europe	Sweden	GenBank/BOLD
Ampullaceana balthica	Ampullaceana	258	HQ244638	SSO_o	Sweden	Northern Europe	Sweden	GenBank/BOLD
Ampullaceana balthica	Ampullaceana	258	HQ244640	SSO_q	Sweden	Northern Europe	Sweden	GenBank/BOLD
Ampullaceana balthica	Ampullaceana	259	HQ244639	SSO_p	Sweden	Northern Europe	Sweden	GenBank/BOLD
Ampullaceana balthica	Ampullaceana	260	HQ244641	SSO_e	Sweden	Northern Europe	Sweden	GenBank/BOLD
Ampullaceana balthica	Ampullaceana	261	HQ244642	SSO_d	Sweden	Northern Europe	Sweden	GenBank/BOLD
Ampullaceana balthica	Ampullaceana	262	HQ244643	SSO_f	Sweden	Northern Europe	Sweden	GenBank/BOLD
Ampullaceana balthica	Ampullaceana	263	HQ244644	SSN_a	Sweden	Northern Europe	Sweden	GenBank/BOLD
Ampullaceana balthica	Ampullaceana	263	HQ244661	SSN_v	Sweden	Northern Europe	Sweden	GenBank/BOLD
Ampullaceana balthica	Ampullaceana	264	HQ244645	SSN_b	Sweden	Northern Europe	Sweden	GenBank/BOLD
Ampullaceana balthica	Ampullaceana	265	HQ244646	SSN_c	Sweden	Northern Europe	Sweden	GenBank/BOLD
Ampullaceana balthica	Ampullaceana	266	HQ244647	SSN_d	Sweden	Northern Europe	Sweden	GenBank/BOLD
Ampullaceana balthica	Ampullaceana	267	HQ244648	SSN_e	Sweden	Northern Europe	Sweden	GenBank/BOLD
Ampullaceana balthica	Ampullaceana	268	HQ244649	SSN_f	Sweden	Northern Europe	Sweden	GenBank/BOLD
Ampullaceana balthica	Ampullaceana	268	HQ244650	SSN_g	Sweden	Northern Europe	Sweden	GenBank/BOLD
Ampullaceana balthica	Ampullaceana	268	HQ244651	SSN_h	Sweden	Northern Europe	Sweden	GenBank/BOLD
Ampullaceana balthica	Ampullaceana	268	HQ244669	SKR_d	Sweden	Northern Europe	Sweden	GenBank/BOLD
Ampullaceana balthica	Ampullaceana	269	HQ244652	SSN_i	Sweden	Northern Europe	Sweden	GenBank/BOLD
Ampullaceana balthica	Ampullaceana	270	HQ244653	SSN_j	Sweden	Northern Europe	Sweden	GenBank/BOLD
Ampullaceana balthica	Ampullaceana	271	HQ244654	SSN_r	Sweden	Northern Europe	Sweden	GenBank/BOLD
Ampullaceana balthica	Ampullaceana	272	HQ244655	SSN_s	Sweden	Northern Europe	Sweden	GenBank/BOLD
Ampullaceana balthica	Ampullaceana	273	HQ244656	SSN_t	Sweden	Northern Europe	Sweden	GenBank/BOLD
Ampullaceana balthica	Ampullaceana	274	HQ244657	SSN_p	Sweden	Northern Europe	Sweden	GenBank/BOLD
Ampullaceana balthica	Ampullaceana	275	HQ244658	SSN_q	Sweden	Northern Europe	Sweden	GenBank/BOLD
Ampullaceana balthica	Ampullaceana	276	HQ244659	SSN_o	Sweden	Northern Europe	Sweden	GenBank/BOLD
Ampullaceana balthica	Ampullaceana	277	HQ244660	SSN_u	Sweden	Northern Europe	Sweden	GenBank/BOLD
Ampullaceana balthica	Ampullaceana	278	HQ244662	SSN_w	Sweden	Northern Europe	Sweden	GenBank/BOLD
Ampullaceana balthica	Ampullaceana	279	HQ244663	SKR_h	Sweden	Northern Europe	Sweden	GenBank/BOLD
Ampullaceana balthica	Ampullaceana	280	HQ244664	SKR_a	Sweden	Northern Europe	Sweden	GenBank/BOLD
Ampullaceana balthica	Ampullaceana	280	HQ244668	SKR_c	Sweden	Northern Europe	Sweden	GenBank/BOLD
Ampullaceana balthica	Ampullaceana	281	HQ244665	SKR_u	Sweden	Northern Europe	Sweden	GenBank/BOLD
Ampullaceana balthica	Ampullaceana	282	HQ244666	SKR_m	Sweden	Northern Europe	Sweden	GenBank/BOLD
Ampullaceana balthica	Ampullaceana	283	HQ244667	SKR_b	Sweden	Northern Europe	Sweden	GenBank/BOLD
Ampullaceana balthica	Ampullaceana	284	HQ244670	SKR_e	Sweden	Northern Europe	Sweden	GenBank/BOLD
Ampullaceana balthica	Ampullaceana	285	HQ244671	SKR_f	Sweden	Northern Europe	Sweden	GenBank/BOLD
Ampullaceana balthica	Ampullaceana	286	HQ244672	SKR_g	Sweden	Northern Europe	Sweden	GenBank/BOLD
Ampullaceana balthica	Ampullaceana	287	HQ244673	SKR_j	Sweden	Northern Europe	Sweden	GenBank/BOLD
Ampullaceana balthica	Ampullaceana	288	HQ244674	SKR_i	Sweden	Northern Europe	Sweden	GenBank/BOLD
Ampullaceana balthica	Ampullaceana	289	HQ244675	SKR_k	Sweden	Northern Europe	Sweden	GenBank/BOLD
Ampullaceana balthica	Ampullaceana	290	HQ244676	SKR_l	Sweden	Northern Europe	Sweden	GenBank/BOLD
Ampullaceana balthica	Ampullaceana	291	HQ244677	SKR_n	Sweden	Northern Europe	Sweden	GenBank/BOLD
Ampullaceana balthica	Ampullaceana	292	HQ244678	SKR_o	Sweden	Northern Europe	Sweden	GenBank/BOLD
Ampullaceana balthica	Ampullaceana	293	HQ244679	SKR_p	Sweden	Northern Europe	Sweden	GenBank/BOLD
Ampullaceana balthica	Ampullaceana	294	HQ244680	SKR_q	Sweden	Northern Europe	Sweden	GenBank/BOLD
Ampullaceana balthica	Ampullaceana	295	HQ244681	SKR_r	Sweden	Northern Europe	Sweden	GenBank/BOLD
Ampullaceana balthica	Ampullaceana	296	HQ244682	SKR_s	Sweden	Northern Europe	Sweden	GenBank/BOLD
Ampullaceana balthica	Ampullaceana	297	HQ244683	SKR_t	Sweden	Northern Europe	Sweden	GenBank/BOLD
Ampullaceana balthica	Ampullaceana	313	HQ244713	SOV_f	Sweden	Northern Europe	Sweden	GenBank/BOLD
Ampullaceana balthica	Ampullaceana	314	HQ244714	SOV_b	Sweden	Northern Europe	Sweden	GenBank/BOLD
Ampullaceana balthica	Ampullaceana	314	HQ244716	SOV_t	Sweden	Northern Europe	Sweden	GenBank/BOLD
Ampullaceana balthica	Ampullaceana	314	HQ244718	SOV_w	Sweden	Northern Europe	Sweden	GenBank/BOLD
Ampullaceana balthica	Ampullaceana	315	HQ244715	SOV_d	Sweden	Northern Europe	Sweden	GenBank/BOLD
Ampullaceana balthica	Ampullaceana	316	HQ244717	SOV_v	Sweden	Northern Europe	Sweden	GenBank/BOLD
Ampullaceana balthica	Ampullaceana	317	HQ244719	SNA_a	Sweden	Northern Europe	Sweden	GenBank/BOLD
Ampullaceana balthica	Ampullaceana	318	HQ244720	SNA_e	Sweden	Northern Europe	Sweden	GenBank/BOLD
Ampullaceana balthica	Ampullaceana	319	HQ244721	SNA_f	Sweden	Northern Europe	Sweden	GenBank/BOLD
Ampullaceana balthica	Ampullaceana	320	HQ244722	SNA_j	Sweden	Northern Europe	Sweden	GenBank/BOLD
Ampullaceana balthica	Ampullaceana	321	HQ244723	SNA_m	Sweden	Northern Europe	Sweden	GenBank/BOLD
Ampullaceana balthica	Ampullaceana	322	HQ244724	SNA_o	Sweden	Northern Europe	Sweden	GenBank/BOLD
Ampullaceana balthica	Ampullaceana	323	HQ244725	SNA_p	Sweden	Northern Europe	Sweden	GenBank/BOLD
Ampullaceana balthica	Ampullaceana	324	HQ244726	OST_a	Sweden	Northern Europe	Sweden	GenBank/BOLD
Ampullaceana balthica	Ampullaceana	325	HQ244727	OST_d	Sweden	Northern Europe	Sweden	GenBank/BOLD
Ampullaceana balthica	Ampullaceana	326	HQ244728	OST_f	Sweden	Northern Europe	Sweden	GenBank/BOLD
Ampullaceana balthica	Ampullaceana	327	HQ244729	OST_g	Sweden	Northern Europe	Sweden	GenBank/BOLD
Ampullaceana balthica	Ampullaceana	328	HQ244730	OST_h	Sweden	Northern Europe	Sweden	GenBank/BOLD
Ampullaceana balthica	Ampullaceana	329	HQ244731	OST_i	Sweden	Northern Europe	Sweden	GenBank/BOLD
Ampullaceana balthica	Ampullaceana	330	HQ244732	HOS_a	Sweden	Northern Europe	Sweden	GenBank/BOLD
Ampullaceana balthica	Ampullaceana	331	HQ244733	HOS_b	Sweden	Northern Europe	Sweden	GenBank/BOLD
Ampullaceana balthica	Ampullaceana	332	HQ244734	HOS_c	Sweden	Northern Europe	Sweden	GenBank/BOLD
Ampullaceana balthica	Ampullaceana	333	HQ244735	HOS_d	Sweden	Northern Europe	Sweden	GenBank/BOLD
Ampullaceana balthica	Ampullaceana	334	HQ244736	HOS_e	Sweden	Northern Europe	Sweden	GenBank/BOLD
Ampullaceana balthica	Ampullaceana	335	HQ244737	HOS_f	Sweden	Northern Europe	Sweden	GenBank/BOLD
Ampullaceana balthica	Ampullaceana	336	HQ244738	HOS_g	Sweden	Northern Europe	Sweden	GenBank/BOLD
Ampullaceana balthica	Ampullaceana	337	HQ244739	HOS_h	Sweden	Northern Europe	Sweden	GenBank/BOLD
Ampullaceana balthica	Ampullaceana	338	HQ244740	SCH_b	Sweden	Northern Europe	Sweden	GenBank/BOLD
Ampullaceana balthica	Ampullaceana	339	HQ244741	SCH_c	Sweden	Northern Europe	Sweden	GenBank/BOLD
Ampullaceana balthica	Ampullaceana	340	HQ244742	SCH_e	Sweden	Northern Europe	Sweden	GenBank/BOLD
Ampullaceana balthica	Ampullaceana	341	HQ244743	SCH_g	Sweden	Northern Europe	Sweden	GenBank/BOLD
Ampullaceana balthica	Ampullaceana	342	HQ244744	SCH_a	Sweden	Northern Europe	Sweden	GenBank/BOLD
Ampullaceana balthica	Ampullaceana	343	HQ244745	SCH_f	Sweden	Northern Europe	Sweden	GenBank/BOLD
Ampullaceana balthica	Ampullaceana	344	HQ244746	SCH_j	Sweden	Northern Europe	Sweden	GenBank/BOLD
Ampullaceana balthica	Ampullaceana	345	HQ244747	SHU_a	Sweden	Northern Europe	Sweden	GenBank/BOLD
Ampullaceana balthica	Ampullaceana	346	HQ244748	SHU_c	Sweden	Northern Europe	Sweden	GenBank/BOLD
Ampullaceana balthica	Ampullaceana	346	HQ244750	SHU_e	Sweden	Northern Europe	Sweden	GenBank/BOLD
Ampullaceana balthica	Ampullaceana	347	HQ244749	SHU_d	Sweden	Northern Europe	Sweden	GenBank/BOLD
Ampullaceana balthica	Ampullaceana	348	HQ244751	SHU_f	Sweden	Northern Europe	Sweden	GenBank/BOLD
Ampullaceana balthica	Ampullaceana	349	HQ244752	STJ_a	Sweden	Northern Europe	Sweden	GenBank/BOLD
Ampullaceana balthica	Ampullaceana	349	HQ244756	STJ_o	Sweden	Northern Europe	Sweden	GenBank/BOLD
Ampullaceana balthica	Ampullaceana	349	HQ244757	STJ_r	Sweden	Northern Europe	Sweden	GenBank/BOLD
Ampullaceana balthica	Ampullaceana	349	HQ244758	STJ_n	Sweden	Northern Europe	Sweden	GenBank/BOLD
Ampullaceana balthica	Ampullaceana	349	HQ244759	STJ_p	Sweden	Northern Europe	Sweden	GenBank/BOLD
Ampullaceana balthica	Ampullaceana	349	HQ244760	STJ_q	Sweden	Northern Europe	Sweden	GenBank/BOLD
Ampullaceana balthica	Ampullaceana	349	HQ244761	STJ_m	Sweden	Northern Europe	Sweden	GenBank/BOLD
Ampullaceana balthica	Ampullaceana	349	HQ244762	STJ_b	Sweden	Northern Europe	Sweden	GenBank/BOLD
Ampullaceana balthica	Ampullaceana	350	HQ244753	STJ_c	Sweden	Northern Europe	Sweden	GenBank/BOLD
Ampullaceana balthica	Ampullaceana	351	HQ244754	STJ_k	Sweden	Northern Europe	Sweden	GenBank/BOLD
Ampullaceana balthica	Ampullaceana	352	HQ244755	STJ_s	Sweden	Northern Europe	Sweden	GenBank/BOLD
Ampullaceana balthica	Ampullaceana	353	HQ244763	SKJ_a	Sweden	Northern Europe	Sweden	GenBank/BOLD
Ampullaceana balthica	Ampullaceana	354	HQ244764	SKJ_c	Sweden	Northern Europe	Sweden	GenBank/BOLD
Ampullaceana balthica	Ampullaceana	355	HQ244765	SKJ_d	Sweden	Northern Europe	Sweden	GenBank/BOLD
Ampullaceana balthica	Ampullaceana	356	HQ244766	SKJ_e	Sweden	Northern Europe	Sweden	GenBank/BOLD
Ampullaceana balthica	Ampullaceana	357	HQ244767	SKJ_b	Sweden	Northern Europe	Sweden	GenBank/BOLD
Ampullaceana balthica	Ampullaceana	358	HQ244768	SRJ_a	Sweden	Northern Europe	Sweden	GenBank/BOLD
Ampullaceana balthica	Ampullaceana	358	HQ244769	SRJ_b	Sweden	Northern Europe	Sweden	GenBank/BOLD
Ampullaceana balthica	Ampullaceana	358	HQ244770	SRJ_c	Sweden	Northern Europe	Sweden	GenBank/BOLD
Ampullaceana balthica	Ampullaceana	358	HQ244771	SRJ_d	Sweden	Northern Europe	Sweden	GenBank/BOLD
Ampullaceana balthica	Ampullaceana	358	HQ244772	SRJ_e	Sweden	Northern Europe	Sweden	GenBank/BOLD
Ampullaceana balthica	Ampullaceana	358	HQ244773	SRJ_f	Sweden	Northern Europe	Sweden	GenBank/BOLD
Ampullaceana balthica	Ampullaceana	358	HQ244774	SRJ_g	Sweden	Northern Europe	Sweden	GenBank/BOLD
Ampullaceana balthica	Ampullaceana	358	HQ244776	SRJ_i	Sweden	Northern Europe	Sweden	GenBank/BOLD
Ampullaceana balthica	Ampullaceana	358	HQ244777	SRJ_j	Sweden	Northern Europe	Sweden	GenBank/BOLD
Ampullaceana balthica	Ampullaceana	358	HQ244778	SRJ_k	Sweden	Northern Europe	Sweden	GenBank/BOLD
Ampullaceana balthica	Ampullaceana	358	HQ244779	SRJ_l	Sweden	Northern Europe	Sweden	GenBank/BOLD
Ampullaceana balthica	Ampullaceana	358	HQ244780	SRJ_m	Sweden	Northern Europe	Sweden	GenBank/BOLD
Ampullaceana balthica	Ampullaceana	358	HQ244781	SRJ_n	Sweden	Northern Europe	Sweden	GenBank/BOLD
Ampullaceana balthica	Ampullaceana	358	HQ244782	SRJ_o	Sweden	Northern Europe	Sweden	GenBank/BOLD
Ampullaceana balthica	Ampullaceana	359	HQ244775	SRJ_h	Sweden	Northern Europe	Sweden	GenBank/BOLD
Ampullaceana balthica	Ampullaceana	416	HQ244850	DAR_E	Sweden	Northern Europe	Sweden	GenBank/BOLD
Ampullaceana balthica	Ampullaceana	416	HQ244851	DAR_B	Sweden	Northern Europe	Sweden	GenBank/BOLD
Ampullaceana balthica	Ampullaceana	416	HQ244852	DAR_C	Sweden	Northern Europe	Sweden	GenBank/BOLD
Ampullaceana balthica	Ampullaceana	417	HQ244853	DAR_F	Sweden	Northern Europe	Sweden	GenBank/BOLD
Ampullaceana balthica	Ampullaceana	418	HQ244854	ALG_A	Sweden	Northern Europe	Sweden	GenBank/BOLD
Ampullaceana balthica	Ampullaceana	418	HQ244855	ALG_B	Sweden	Northern Europe	Sweden	GenBank/BOLD
Ampullaceana balthica	Ampullaceana	418	HQ244858	ALG_E	Sweden	Northern Europe	Sweden	GenBank/BOLD
Ampullaceana balthica	Ampullaceana	419	HQ244861	RAN_E	Sweden	Northern Europe	Sweden	GenBank/BOLD
Ampullaceana balthica	Ampullaceana	420	HQ244863	VIK_A	Sweden	Northern Europe	Sweden	GenBank/BOLD
Ampullaceana balthica	Ampullaceana	420	HQ244864	VIK_E	Sweden	Northern Europe	Sweden	GenBank/BOLD
Ampullaceana balthica	Ampullaceana	421	HQ244865	VIK_F	Sweden	Northern Europe	Sweden	GenBank/BOLD
Ampullaceana balthica	Ampullaceana	422	HQ244871	VID_A	Sweden	Northern Europe	Sweden	GenBank/BOLD
Ampullaceana balthica	Ampullaceana	423	HQ244874	VID_D	Sweden	Northern Europe	Sweden	GenBank/BOLD
Ampullaceana balthica	Ampullaceana	978	MPRAD080	OUM1_5	Sweden	Northern Europe	Sweden	GenBank/BOLD
Ampullaceana balthica	Ampullaceana	980	MPRAD077	OUM1_3	Sweden	Northern Europe	Sweden	GenBank/BOLD
Ampullaceana balthica	Ampullaceana	980	MPRAD078	OUM1_2	Sweden	Northern Europe	Sweden	GenBank/BOLD
Ampullaceana balthica	Ampullaceana	980	MPRAD079	OUM1_4	Sweden	Northern Europe	Sweden	GenBank/BOLD
Ampullaceana balthica	Ampullaceana	1162	FJ470330	isolate IVO4	Sweden	Northern Europe	Sweden	GenBank/BOLD
Ampullaceana balthica	Ampullaceana	1163	FJ470331	isolate ODE1	Sweden	Northern Europe	Sweden	GenBank/BOLD
Ampullaceana balthica	Ampullaceana	1164	FJ470332	isolate BJA1	Sweden	Northern Europe	Sweden	GenBank/BOLD
Ampullaceana balthica	Ampullaceana	1165	FJ470333	isolate HJA3	Sweden	Northern Europe	Sweden	GenBank/BOLD
Ampullaceana balthica	Ampullaceana	1166	FJ470334	isolate DAR1	Sweden	Northern Europe	Sweden	GenBank/BOLD
Ampullaceana balthica	Ampullaceana	1167	FJ470335	isolate DAR4	Sweden	Northern Europe	Sweden	GenBank/BOLD
Ampullaceana balthica	Ampullaceana	1168	FJ470336	isolate STO2	Sweden	Northern Europe	Sweden	GenBank/BOLD
Ampullaceana balthica	Ampullaceana	1169	FJ470337	isolate RAN1	Sweden	Northern Europe	Sweden	GenBank/BOLD
Ampullaceana balthica	Ampullaceana	1170	FJ470338	isolate RAN2	Sweden	Northern Europe	Sweden	GenBank/BOLD
Ampullaceana balthica	Ampullaceana	1171	FJ470339	isolate VIK3	Sweden	Northern Europe	Sweden	GenBank/BOLD
Ampullaceana balthica	Ampullaceana	1172	FJ470340	isolate VIK4	Sweden	Northern Europe	Sweden	GenBank/BOLD
Ampullaceana balthica	Ampullaceana	1173	FJ470341	isolate FAG2	Sweden	Northern Europe	Sweden	GenBank/BOLD
Ampullaceana balthica	Ampullaceana	1174	FJ470342	isolate LIM1	Sweden	Northern Europe	Sweden	GenBank/BOLD
Ampullaceana balthica	Ampullaceana	1175	FJ470343	isolate VID4	Sweden	Northern Europe	Sweden	GenBank/BOLD
Ampullaceana balthica	Ampullaceana	1176	FJ470344	isolate VOM1	Sweden	Northern Europe	Sweden	GenBank/BOLD
Ampullaceana balthica	Ampullaceana	876	LT623595	SNSD:Moll:S2829	Sweden	Northern Europe	Sweden: Gotlands, Baltic Sea coast northeast of Lickershamn	GenBank/BOLD
Ampullaceana balthica	Ampullaceana	980	DQ980111	OUM1_3	Sweden	Northern Europe	Sweden: Umea, 63.845 20.259	GenBank/BOLD
Ampullaceana balthica	Ampullaceana	980	DQ980112	OUM1_2	Sweden	Northern Europe	Sweden: Umea, 63.845 20.259	GenBank/BOLD
Ampullaceana balthica	Ampullaceana	506	HQ244988	AUG_A	Switzerland	Western Europe	Switzerland	GenBank/BOLD
Ampullaceana balthica	Ampullaceana	507	HQ244989	AUG_B	Switzerland	Western Europe	Switzerland	GenBank/BOLD
Ampullaceana balthica	Ampullaceana	508	HQ244990	AUG_C	Switzerland	Western Europe	Switzerland	GenBank/BOLD
Ampullaceana balthica	Ampullaceana	508	HQ244992	EST_B	Switzerland	Western Europe	Switzerland	GenBank/BOLD
Ampullaceana balthica	Ampullaceana	509	HQ244991	EST_A	Switzerland	Western Europe	Switzerland	GenBank/BOLD
Ampullaceana balthica	Ampullaceana	510	HQ244993	ROS_A	Switzerland	Western Europe	Switzerland	GenBank/BOLD
Ampullaceana balthica	Ampullaceana	961	DQ980039	ROS6	Switzerland	Western Europe	Switzerland	GenBank/BOLD
Ampullaceana balthica	Ampullaceana	961	DQ980040	ROS7	Switzerland	Western Europe	Switzerland	GenBank/BOLD
Ampullaceana balthica	Ampullaceana	961	DQ980049	AUG00	Switzerland	Western Europe	Switzerland	GenBank/BOLD
Ampullaceana balthica	Ampullaceana	961	DQ980050	AUG65	Switzerland	Western Europe	Switzerland	GenBank/BOLD
Ampullaceana balthica	Ampullaceana	961	DQ980051	AUG30	Switzerland	Western Europe	Switzerland	GenBank/BOLD
Ampullaceana balthica	Ampullaceana	961	DQ980052	AUG56	Switzerland	Western Europe	Switzerland	GenBank/BOLD
Ampullaceana balthica	Ampullaceana	961	DQ980053	AUG87	Switzerland	Western Europe	Switzerland	GenBank/BOLD
Ampullaceana balthica	Ampullaceana	961	DQ980054	AUG01	Switzerland	Western Europe	Switzerland	GenBank/BOLD
Ampullaceana balthica	Ampullaceana	961	MPRAD010	ROS6	Switzerland	Western Europe	Switzerland	GenBank/BOLD
Ampullaceana balthica	Ampullaceana	961	MPRAD011	ROS7	Switzerland	Western Europe	Switzerland	GenBank/BOLD
Ampullaceana balthica	Ampullaceana	961	MPRAD020	AUG00	Switzerland	Western Europe	Switzerland	GenBank/BOLD
Ampullaceana balthica	Ampullaceana	961	MPRAD021	AUG65	Switzerland	Western Europe	Switzerland	GenBank/BOLD
Ampullaceana balthica	Ampullaceana	961	MPRAD022	AUG30	Switzerland	Western Europe	Switzerland	GenBank/BOLD
Ampullaceana balthica	Ampullaceana	961	MPRAD023	AUG56	Switzerland	Western Europe	Switzerland	GenBank/BOLD
Ampullaceana balthica	Ampullaceana	961	MPRAD024	AUG87	Switzerland	Western Europe	Switzerland	GenBank/BOLD
Ampullaceana balthica	Ampullaceana	961	MPRAD025	AUG01	Switzerland	Western Europe	Switzerland	GenBank/BOLD
Ampullaceana balthica	Ampullaceana	1139	DQ980044	EST1	Switzerland	Western Europe	Switzerland	GenBank/BOLD
Ampullaceana balthica	Ampullaceana	1140	DQ980045	EST3	Switzerland	Western Europe	Switzerland	GenBank/BOLD
Ampullaceana balthica	Ampullaceana	1140	DQ980048	EST12	Switzerland	Western Europe	Switzerland	GenBank/BOLD
Ampullaceana balthica	Ampullaceana	1140	MPRAD016	EST3	Switzerland	Western Europe	Switzerland	GenBank/BOLD
Ampullaceana balthica	Ampullaceana	1140	MPRAD019	EST12	Switzerland	Western Europe	Switzerland	GenBank/BOLD
Ampullaceana balthica	Ampullaceana	1141	DQ980046	EST4	Switzerland	Western Europe	Switzerland	GenBank/BOLD
Ampullaceana balthica	Ampullaceana	1141	MPRAD017	EST4	Switzerland	Western Europe	Switzerland	GenBank/BOLD
Ampullaceana balthica	Ampullaceana	1142	DQ980047	EST9	Switzerland	Western Europe	Switzerland	GenBank/BOLD
Ampullaceana balthica	Ampullaceana	1142	MPRAD018	EST9	Switzerland	Western Europe	Switzerland	GenBank/BOLD
Ampullaceana balthica	Ampullaceana	1147	DQ980036	GVA1	Switzerland	Western Europe	Switzerland	GenBank/BOLD
Ampullaceana balthica	Ampullaceana	1147	DQ980037	GVA3	Switzerland	Western Europe	Switzerland	GenBank/BOLD
Ampullaceana balthica	Ampullaceana	1147	DQ980038	GVA7	Switzerland	Western Europe	Switzerland	GenBank/BOLD
Ampullaceana balthica	Ampullaceana	1147	DQ980042	ROS15	Switzerland	Western Europe	Switzerland	GenBank/BOLD
Ampullaceana balthica	Ampullaceana	1147	DQ980083	MBV4	Switzerland	Western Europe	Switzerland	GenBank/BOLD
Ampullaceana balthica	Ampullaceana	1147	DQ980084	MBV1	Switzerland	Western Europe	Switzerland	GenBank/BOLD
Ampullaceana balthica	Ampullaceana	1147	DQ980098	MBV10	Switzerland	Western Europe	Switzerland	GenBank/BOLD
Ampullaceana balthica	Ampullaceana	1147	MPRAD007	GVA1	Switzerland	Western Europe	Switzerland	GenBank/BOLD
Ampullaceana balthica	Ampullaceana	1147	MPRAD008	GVA3	Switzerland	Western Europe	Switzerland	GenBank/BOLD
Ampullaceana balthica	Ampullaceana	1147	MPRAD009	GVA7	Switzerland	Western Europe	Switzerland	GenBank/BOLD
Ampullaceana balthica	Ampullaceana	1147	MPRAD013	ROS15	Switzerland	Western Europe	Switzerland	GenBank/BOLD
Ampullaceana balthica	Ampullaceana	1147	MPRAD049	MBV4	Switzerland	Western Europe	Switzerland	GenBank/BOLD
Ampullaceana balthica	Ampullaceana	1147	MPRAD050	MBV1	Switzerland	Western Europe	Switzerland	GenBank/BOLD
Ampullaceana balthica	Ampullaceana	1147	MPRAD064	MBV10	Switzerland	Western Europe	Switzerland	GenBank/BOLD
Ampullaceana balthica	Ampullaceana	1148	DQ980079	GVD1	Switzerland	Western Europe	Switzerland	GenBank/BOLD
Ampullaceana balthica	Ampullaceana	1148	MPRAD045	GVD1	Switzerland	Western Europe	Switzerland	GenBank/BOLD
Ampullaceana balthica	Ampullaceana	1237	DQ980085	REN1	Switzerland	Western Europe	Switzerland	GenBank/BOLD
Ampullaceana balthica	Ampullaceana	1237	DQ980090	ROC20	Switzerland	Western Europe	Switzerland	GenBank/BOLD
Ampullaceana balthica	Ampullaceana	1237	MPRAD051	REN1	Switzerland	Western Europe	Switzerland	GenBank/BOLD
Ampullaceana balthica	Ampullaceana	1237	MPRAD056	ROC20	Switzerland	Western Europe	Switzerland	GenBank/BOLD
Ampullaceana balthica	Ampullaceana	1238	DQ980086	REN10	Switzerland	Western Europe	Switzerland	GenBank/BOLD
Ampullaceana balthica	Ampullaceana	1238	MPRAD052	REN10	Switzerland	Western Europe	Switzerland	GenBank/BOLD
Ampullaceana balthica	Ampullaceana	1241	DQ980089	ROC12	Switzerland	Western Europe	Switzerland	GenBank/BOLD
Ampullaceana balthica	Ampullaceana	1241	MPRAD055	ROC12	Switzerland	Western Europe	Switzerland	GenBank/BOLD
Ampullaceana balthica	Ampullaceana	1245	DQ980041	ROS10	Switzerland	Western Europe	Switzerland	GenBank/BOLD
Ampullaceana balthica	Ampullaceana	1245	DQ980043	ROS20	Switzerland	Western Europe	Switzerland	GenBank/BOLD
Ampullaceana balthica	Ampullaceana	1245	MPRAD012	ROS10	Switzerland	Western Europe	Switzerland	GenBank/BOLD
Ampullaceana balthica	Ampullaceana	1245	MPRAD014	ROS20	Switzerland	Western Europe	Switzerland	GenBank/BOLD
Ampullaceana balthica	Ampullaceana	832	KX832428	isolate U1	Switzerland	Western Europe	Switzerland: Lake Zurich	GenBank/BOLD
Ampullaceana balthica	Ampullaceana	833	KX832429	isolate U2	Switzerland	Western Europe	Switzerland: Lake Zurich	GenBank/BOLD
Ampullaceana balthica	Ampullaceana	833	KX832467	isolate U40	Switzerland	Western Europe	Switzerland: Lake Zurich	GenBank/BOLD
Ampullaceana balthica	Ampullaceana	833	KX832490	isolate U63	Switzerland	Western Europe	Switzerland: Lake Zurich	GenBank/BOLD
Ampullaceana balthica	Ampullaceana	834	KX832430	isolate U3	Switzerland	Western Europe	Switzerland: Lake Zurich	GenBank/BOLD
Ampullaceana balthica	Ampullaceana	835	KX832431	isolate U4	Switzerland	Western Europe	Switzerland: Lake Zurich	GenBank/BOLD
Ampullaceana balthica	Ampullaceana	835	KX832437	isolate U10	Switzerland	Western Europe	Switzerland: Lake Zurich	GenBank/BOLD
Ampullaceana balthica	Ampullaceana	835	KX832445	isolate U18	Switzerland	Western Europe	Switzerland: Lake Zurich	GenBank/BOLD
Ampullaceana balthica	Ampullaceana	835	KX832469	isolate U42	Switzerland	Western Europe	Switzerland: Lake Zurich	GenBank/BOLD
Ampullaceana balthica	Ampullaceana	835	KX832471	isolate U44	Switzerland	Western Europe	Switzerland: Lake Zurich	GenBank/BOLD
Ampullaceana balthica	Ampullaceana	835	KX832479	isolate U52	Switzerland	Western Europe	Switzerland: Lake Zurich	GenBank/BOLD
Ampullaceana balthica	Ampullaceana	835	KX832480	isolate U53	Switzerland	Western Europe	Switzerland: Lake Zurich	GenBank/BOLD
Ampullaceana balthica	Ampullaceana	835	KX832487	isolate U60	Switzerland	Western Europe	Switzerland: Lake Zurich	GenBank/BOLD
Ampullaceana balthica	Ampullaceana	835	KX832488	isolate U61	Switzerland	Western Europe	Switzerland: Lake Zurich	GenBank/BOLD
Ampullaceana balthica	Ampullaceana	835	KX832491	isolate U64	Switzerland	Western Europe	Switzerland: Lake Zurich	GenBank/BOLD
Ampullaceana balthica	Ampullaceana	835	KX832493	isolate U66	Switzerland	Western Europe	Switzerland: Lake Zurich	GenBank/BOLD
Ampullaceana balthica	Ampullaceana	835	KX832497	isolate U70	Switzerland	Western Europe	Switzerland: Lake Zurich	GenBank/BOLD
Ampullaceana balthica	Ampullaceana	835	KX832499	isolate U72	Switzerland	Western Europe	Switzerland: Lake Zurich	GenBank/BOLD
Ampullaceana balthica	Ampullaceana	835	KX832502	isolate U75	Switzerland	Western Europe	Switzerland: Lake Zurich	GenBank/BOLD
Ampullaceana balthica	Ampullaceana	835	KX832505	isolate U78	Switzerland	Western Europe	Switzerland: Lake Zurich	GenBank/BOLD
Ampullaceana balthica	Ampullaceana	835	KX832508	isolate U81	Switzerland	Western Europe	Switzerland: Lake Zurich	GenBank/BOLD
Ampullaceana balthica	Ampullaceana	836	KX832432	isolate U5	Switzerland	Western Europe	Switzerland: Lake Zurich	GenBank/BOLD
Ampullaceana balthica	Ampullaceana	836	KX832486	isolate U59	Switzerland	Western Europe	Switzerland: Lake Zurich	GenBank/BOLD
Ampullaceana balthica	Ampullaceana	836	KX832500	isolate U73	Switzerland	Western Europe	Switzerland: Lake Zurich	GenBank/BOLD
Ampullaceana balthica	Ampullaceana	837	KX832433	isolate U6	Switzerland	Western Europe	Switzerland: Lake Zurich	GenBank/BOLD
Ampullaceana balthica	Ampullaceana	838	KX832434	isolate U7	Switzerland	Western Europe	Switzerland: Lake Zurich	GenBank/BOLD
Ampullaceana balthica	Ampullaceana	838	KX832474	isolate U47	Switzerland	Western Europe	Switzerland: Lake Zurich	GenBank/BOLD
Ampullaceana balthica	Ampullaceana	839	KX832435	isolate U8	Switzerland	Western Europe	Switzerland: Lake Zurich	GenBank/BOLD
Ampullaceana balthica	Ampullaceana	839	KX832443	isolate U16	Switzerland	Western Europe	Switzerland: Lake Zurich	GenBank/BOLD
Ampullaceana balthica	Ampullaceana	839	KX832460	isolate U33	Switzerland	Western Europe	Switzerland: Lake Zurich	GenBank/BOLD
Ampullaceana balthica	Ampullaceana	839	KX832477	isolate U50	Switzerland	Western Europe	Switzerland: Lake Zurich	GenBank/BOLD
Ampullaceana balthica	Ampullaceana	839	KX832504	isolate U77	Switzerland	Western Europe	Switzerland: Lake Zurich	GenBank/BOLD
Ampullaceana balthica	Ampullaceana	840	KX832436	isolate U9	Switzerland	Western Europe	Switzerland: Lake Zurich	GenBank/BOLD
Ampullaceana balthica	Ampullaceana	841	KX832438	isolate U11	Switzerland	Western Europe	Switzerland: Lake Zurich	GenBank/BOLD
Ampullaceana balthica	Ampullaceana	842	KX832439	isolate U12	Switzerland	Western Europe	Switzerland: Lake Zurich	GenBank/BOLD
Ampullaceana balthica	Ampullaceana	842	KX832468	isolate U41	Switzerland	Western Europe	Switzerland: Lake Zurich	GenBank/BOLD
Ampullaceana balthica	Ampullaceana	843	KX832440	isolate U13	Switzerland	Western Europe	Switzerland: Lake Zurich	GenBank/BOLD
Ampullaceana balthica	Ampullaceana	843	KX832442	isolate U15	Switzerland	Western Europe	Switzerland: Lake Zurich	GenBank/BOLD
Ampullaceana balthica	Ampullaceana	843	KX832458	isolate U31	Switzerland	Western Europe	Switzerland: Lake Zurich	GenBank/BOLD
Ampullaceana balthica	Ampullaceana	843	KX832478	isolate U51	Switzerland	Western Europe	Switzerland: Lake Zurich	GenBank/BOLD
Ampullaceana balthica	Ampullaceana	843	KX832494	isolate U67	Switzerland	Western Europe	Switzerland: Lake Zurich	GenBank/BOLD
Ampullaceana balthica	Ampullaceana	843	KX832498	isolate U71	Switzerland	Western Europe	Switzerland: Lake Zurich	GenBank/BOLD
Ampullaceana balthica	Ampullaceana	844	KX832441	isolate U14	Switzerland	Western Europe	Switzerland: Lake Zurich	GenBank/BOLD
Ampullaceana balthica	Ampullaceana	845	KX832444	isolate U17	Switzerland	Western Europe	Switzerland: Lake Zurich	GenBank/BOLD
Ampullaceana balthica	Ampullaceana	846	KX832446	isolate U19	Switzerland	Western Europe	Switzerland: Lake Zurich	GenBank/BOLD
Ampullaceana balthica	Ampullaceana	846	KX832503	isolate U76	Switzerland	Western Europe	Switzerland: Lake Zurich	GenBank/BOLD
Ampullaceana balthica	Ampullaceana	847	KX832447	isolate U20	Switzerland	Western Europe	Switzerland: Lake Zurich	GenBank/BOLD
Ampullaceana balthica	Ampullaceana	848	KX832448	isolate U21	Switzerland	Western Europe	Switzerland: Lake Zurich	GenBank/BOLD
Ampullaceana balthica	Ampullaceana	849	KX832449	isolate U22	Switzerland	Western Europe	Switzerland: Lake Zurich	GenBank/BOLD
Ampullaceana balthica	Ampullaceana	849	KX832473	isolate U46	Switzerland	Western Europe	Switzerland: Lake Zurich	GenBank/BOLD
Ampullaceana balthica	Ampullaceana	849	KX832485	isolate U58	Switzerland	Western Europe	Switzerland: Lake Zurich	GenBank/BOLD
Ampullaceana balthica	Ampullaceana	850	KX832450	isolate U23	Switzerland	Western Europe	Switzerland: Lake Zurich	GenBank/BOLD
Ampullaceana balthica	Ampullaceana	851	KX832451	isolate U24	Switzerland	Western Europe	Switzerland: Lake Zurich	GenBank/BOLD
Ampullaceana balthica	Ampullaceana	852	KX832452	isolate U25	Switzerland	Western Europe	Switzerland: Lake Zurich	GenBank/BOLD
Ampullaceana balthica	Ampullaceana	852	KX832470	isolate U43	Switzerland	Western Europe	Switzerland: Lake Zurich	GenBank/BOLD
Ampullaceana balthica	Ampullaceana	853	KX832453	isolate U26	Switzerland	Western Europe	Switzerland: Lake Zurich	GenBank/BOLD
Ampullaceana balthica	Ampullaceana	854	KX832454	isolate U27	Switzerland	Western Europe	Switzerland: Lake Zurich	GenBank/BOLD
Ampullaceana balthica	Ampullaceana	855	KX832455	isolate U28	Switzerland	Western Europe	Switzerland: Lake Zurich	GenBank/BOLD
Ampullaceana balthica	Ampullaceana	856	KX832457	isolate U30	Switzerland	Western Europe	Switzerland: Lake Zurich	GenBank/BOLD
Ampullaceana balthica	Ampullaceana	856	KX832472	isolate U45	Switzerland	Western Europe	Switzerland: Lake Zurich	GenBank/BOLD
Ampullaceana balthica	Ampullaceana	856	KX832475	isolate U48	Switzerland	Western Europe	Switzerland: Lake Zurich	GenBank/BOLD
Ampullaceana balthica	Ampullaceana	857	KX832459	isolate U32	Switzerland	Western Europe	Switzerland: Lake Zurich	GenBank/BOLD
Ampullaceana balthica	Ampullaceana	857	KX832513	isolate U86	Switzerland	Western Europe	Switzerland: Lake Zurich	GenBank/BOLD
Ampullaceana balthica	Ampullaceana	858	KX832461	isolate U34	Switzerland	Western Europe	Switzerland: Lake Zurich	GenBank/BOLD
Ampullaceana balthica	Ampullaceana	859	KX832462	isolate U35	Switzerland	Western Europe	Switzerland: Lake Zurich	GenBank/BOLD
Ampullaceana balthica	Ampullaceana	860	KX832463	isolate U36	Switzerland	Western Europe	Switzerland: Lake Zurich	GenBank/BOLD
Ampullaceana balthica	Ampullaceana	861	KX832464	isolate U37	Switzerland	Western Europe	Switzerland: Lake Zurich	GenBank/BOLD
Ampullaceana balthica	Ampullaceana	862	KX832465	isolate U38	Switzerland	Western Europe	Switzerland: Lake Zurich	GenBank/BOLD
Ampullaceana balthica	Ampullaceana	863	KX832466	isolate U39	Switzerland	Western Europe	Switzerland: Lake Zurich	GenBank/BOLD
Ampullaceana balthica	Ampullaceana	864	KX832476	isolate U49	Switzerland	Western Europe	Switzerland: Lake Zurich	GenBank/BOLD
Ampullaceana balthica	Ampullaceana	865	KX832481	isolate U54	Switzerland	Western Europe	Switzerland: Lake Zurich	GenBank/BOLD
Ampullaceana balthica	Ampullaceana	865	KX832496	isolate U69	Switzerland	Western Europe	Switzerland: Lake Zurich	GenBank/BOLD
Ampullaceana balthica	Ampullaceana	865	KX832509	isolate U82	Switzerland	Western Europe	Switzerland: Lake Zurich	GenBank/BOLD
Ampullaceana balthica	Ampullaceana	865	KX832512	isolate U85	Switzerland	Western Europe	Switzerland: Lake Zurich	GenBank/BOLD
Ampullaceana balthica	Ampullaceana	866	KX832482	isolate U55	Switzerland	Western Europe	Switzerland: Lake Zurich	GenBank/BOLD
Ampullaceana balthica	Ampullaceana	867	KX832483	isolate U56	Switzerland	Western Europe	Switzerland: Lake Zurich	GenBank/BOLD
Ampullaceana balthica	Ampullaceana	868	KX832484	isolate U57	Switzerland	Western Europe	Switzerland: Lake Zurich	GenBank/BOLD
Ampullaceana balthica	Ampullaceana	869	KX832489	isolate U62	Switzerland	Western Europe	Switzerland: Lake Zurich	GenBank/BOLD
Ampullaceana balthica	Ampullaceana	869	KX832492	isolate U65	Switzerland	Western Europe	Switzerland: Lake Zurich	GenBank/BOLD
Ampullaceana balthica	Ampullaceana	869	KX832507	isolate U80	Switzerland	Western Europe	Switzerland: Lake Zurich	GenBank/BOLD
Ampullaceana balthica	Ampullaceana	870	KX832495	isolate U68	Switzerland	Western Europe	Switzerland: Lake Zurich	GenBank/BOLD
Ampullaceana balthica	Ampullaceana	871	KX832501	isolate U74	Switzerland	Western Europe	Switzerland: Lake Zurich	GenBank/BOLD
Ampullaceana balthica	Ampullaceana	872	KX832506	isolate U79	Switzerland	Western Europe	Switzerland: Lake Zurich	GenBank/BOLD
Ampullaceana balthica	Ampullaceana	873	KX832510	isolate U83	Switzerland	Western Europe	Switzerland: Lake Zurich	GenBank/BOLD
Ampullaceana balthica	Ampullaceana	874	KX832511	isolate U84	Switzerland	Western Europe	Switzerland: Lake Zurich	GenBank/BOLD
Ampullaceana balthica	Ampullaceana	579	KP242394	No Data	Switzerland	Western Europe	Switzerland: Parc naturel régional Gruyère Pays-d'Enhau t46°30'00.0"N 7°03'00.0"E	GenBank/BOLD
Ampullaceana balthica	Ampullaceana	583	KP242400	No Data	Switzerland	Western Europe	Switzerland: Parc naturel régional Gruyère Pays-d'Enhau t46°30'00.0"N 7°03'00.0"E	GenBank/BOLD
Ampullaceana balthica	Ampullaceana	588	KP242406	No Data	Switzerland	Western Europe	Switzerland: Parc naturel régional Gruyère Pays-d'Enhau t46°30'00.0"N 7°03'00.0"E	GenBank/BOLD
Ampullaceana balthica	Ampullaceana	592	KP242411	No Data	Switzerland	Western Europe	Switzerland: Parc naturel régional Gruyère Pays-d'Enhau t46°30'00.0"N 7°03'00.0"E	GenBank/BOLD
Ampullaceana balthica	Ampullaceana	593	KP242421	No Data	Switzerland	Western Europe	Switzerland: Parc naturel régional Gruyère Pays-d'Enhau t46°30'00.0"N 7°03'00.0"E	GenBank/BOLD
Ampullaceana balthica	Ampullaceana	596	KP242416	No Data	Switzerland	Western Europe	Switzerland: Parc naturel régional Gruyère Pays-d'Enhau t46°30'00.0"N 7°03'00.0"E	GenBank/BOLD
Ampullaceana balthica	Ampullaceana	597	KP242431	No Data	Switzerland	Western Europe	Switzerland: Parc naturel régional Gruyère Pays-d'Enhau t46°30'00.0"N 7°03'00.0"E	GenBank/BOLD
Ampullaceana balthica	Ampullaceana	602	KP242426	No Data	Switzerland	Western Europe	Switzerland: Parc naturel régional Gruyère Pays-d'Enhau t46°30'00.0"N 7°03'00.0"E	GenBank/BOLD
Ampullaceana balthica	Ampullaceana	606	KP242436	No Data	Switzerland	Western Europe	Switzerland: Parc naturel régional Gruyère Pays-d'Enhau t46°30'00.0"N 7°03'00.0"E	GenBank/BOLD
Ampullaceana balthica	Ampullaceana	578	KP242393	No Data	Switzerland	Western Europe	Switzerland: Parc naturel régional Gruyère Pays-d'Enhaut 46°30'00.0"N 7°03'00.0"E	GenBank/BOLD
Ampullaceana balthica	Ampullaceana	579	KP242399	No Data	Switzerland	Western Europe	Switzerland: Parc naturel régional Gruyère Pays-d'Enhaut 46°30'00.0"N 7°03'00.0"E	GenBank/BOLD
Ampullaceana balthica	Ampullaceana	579	KP242402	No Data	Switzerland	Western Europe	Switzerland: Parc naturel régional Gruyère Pays-d'Enhaut 46°30'00.0"N 7°03'00.0"E	GenBank/BOLD
Ampullaceana balthica	Ampullaceana	579	KP242409	No Data	Switzerland	Western Europe	Switzerland: Parc naturel régional Gruyère Pays-d'Enhaut 46°30'00.0"N 7°03'00.0"E	GenBank/BOLD
Ampullaceana balthica	Ampullaceana	579	KP242413	No Data	Switzerland	Western Europe	Switzerland: Parc naturel régional Gruyère Pays-d'Enhaut 46°30'00.0"N 7°03'00.0"E	GenBank/BOLD
Ampullaceana balthica	Ampullaceana	579	KP242423	No Data	Switzerland	Western Europe	Switzerland: Parc naturel régional Gruyère Pays-d'Enhaut 46°30'00.0"N 7°03'00.0"E	GenBank/BOLD
Ampullaceana balthica	Ampullaceana	580	KP242395	No Data	Switzerland	Western Europe	Switzerland: Parc naturel régional Gruyère Pays-d'Enhaut 46°30'00.0"N 7°03'00.0"E	GenBank/BOLD
Ampullaceana balthica	Ampullaceana	581	KP242396	No Data	Switzerland	Western Europe	Switzerland: Parc naturel régional Gruyère Pays-d'Enhaut 46°30'00.0"N 7°03'00.0"E	GenBank/BOLD
Ampullaceana balthica	Ampullaceana	581	KP242397	No Data	Switzerland	Western Europe	Switzerland: Parc naturel régional Gruyère Pays-d'Enhaut 46°30'00.0"N 7°03'00.0"E	GenBank/BOLD
Ampullaceana balthica	Ampullaceana	582	KP242398	No Data	Switzerland	Western Europe	Switzerland: Parc naturel régional Gruyère Pays-d'Enhaut 46°30'00.0"N 7°03'00.0"E	GenBank/BOLD
Ampullaceana balthica	Ampullaceana	584	KP242401	No Data	Switzerland	Western Europe	Switzerland: Parc naturel régional Gruyère Pays-d'Enhaut 46°30'00.0"N 7°03'00.0"E	GenBank/BOLD
Ampullaceana balthica	Ampullaceana	584	KP242432	No Data	Switzerland	Western Europe	Switzerland: Parc naturel régional Gruyère Pays-d'Enhaut 46°30'00.0"N 7°03'00.0"E	GenBank/BOLD
Ampullaceana balthica	Ampullaceana	584	KP242440	No Data	Switzerland	Western Europe	Switzerland: Parc naturel régional Gruyère Pays-d'Enhaut 46°30'00.0"N 7°03'00.0"E	GenBank/BOLD
Ampullaceana balthica	Ampullaceana	585	KP242403	No Data	Switzerland	Western Europe	Switzerland: Parc naturel régional Gruyère Pays-d'Enhaut 46°30'00.0"N 7°03'00.0"E	GenBank/BOLD
Ampullaceana balthica	Ampullaceana	586	KP242404	No Data	Switzerland	Western Europe	Switzerland: Parc naturel régional Gruyère Pays-d'Enhaut 46°30'00.0"N 7°03'00.0"E	GenBank/BOLD
Ampullaceana balthica	Ampullaceana	587	KP242405	No Data	Switzerland	Western Europe	Switzerland: Parc naturel régional Gruyère Pays-d'Enhaut 46°30'00.0"N 7°03'00.0"E	GenBank/BOLD
Ampullaceana balthica	Ampullaceana	589	KP242407	No Data	Switzerland	Western Europe	Switzerland: Parc naturel régional Gruyère Pays-d'Enhaut 46°30'00.0"N 7°03'00.0"E	GenBank/BOLD
Ampullaceana balthica	Ampullaceana	590	KP242408	No Data	Switzerland	Western Europe	Switzerland: Parc naturel régional Gruyère Pays-d'Enhaut 46°30'00.0"N 7°03'00.0"E	GenBank/BOLD
Ampullaceana balthica	Ampullaceana	591	KP242410	No Data	Switzerland	Western Europe	Switzerland: Parc naturel régional Gruyère Pays-d'Enhaut 46°30'00.0"N 7°03'00.0"E	GenBank/BOLD
Ampullaceana balthica	Ampullaceana	592	KP242439	No Data	Switzerland	Western Europe	Switzerland: Parc naturel régional Gruyère Pays-d'Enhaut 46°30'00.0"N 7°03'00.0"E	GenBank/BOLD
Ampullaceana balthica	Ampullaceana	593	KP242412	No Data	Switzerland	Western Europe	Switzerland: Parc naturel régional Gruyère Pays-d'Enhaut 46°30'00.0"N 7°03'00.0"E	GenBank/BOLD
Ampullaceana balthica	Ampullaceana	593	KP242418	No Data	Switzerland	Western Europe	Switzerland: Parc naturel régional Gruyère Pays-d'Enhaut 46°30'00.0"N 7°03'00.0"E	GenBank/BOLD
Ampullaceana balthica	Ampullaceana	594	KP242414	No Data	Switzerland	Western Europe	Switzerland: Parc naturel régional Gruyère Pays-d'Enhaut 46°30'00.0"N 7°03'00.0"E	GenBank/BOLD
Ampullaceana balthica	Ampullaceana	595	KP242415	No Data	Switzerland	Western Europe	Switzerland: Parc naturel régional Gruyère Pays-d'Enhaut 46°30'00.0"N 7°03'00.0"E	GenBank/BOLD
Ampullaceana balthica	Ampullaceana	597	KP242417	No Data	Switzerland	Western Europe	Switzerland: Parc naturel régional Gruyère Pays-d'Enhaut 46°30'00.0"N 7°03'00.0"E	GenBank/BOLD
Ampullaceana balthica	Ampullaceana	597	KP242425	No Data	Switzerland	Western Europe	Switzerland: Parc naturel régional Gruyère Pays-d'Enhaut 46°30'00.0"N 7°03'00.0"E	GenBank/BOLD
Ampullaceana balthica	Ampullaceana	597	KP242428	No Data	Switzerland	Western Europe	Switzerland: Parc naturel régional Gruyère Pays-d'Enhaut 46°30'00.0"N 7°03'00.0"E	GenBank/BOLD
Ampullaceana balthica	Ampullaceana	597	KP242433	No Data	Switzerland	Western Europe	Switzerland: Parc naturel régional Gruyère Pays-d'Enhaut 46°30'00.0"N 7°03'00.0"E	GenBank/BOLD
Ampullaceana balthica	Ampullaceana	597	KP242434	No Data	Switzerland	Western Europe	Switzerland: Parc naturel régional Gruyère Pays-d'Enhaut 46°30'00.0"N 7°03'00.0"E	GenBank/BOLD
Ampullaceana balthica	Ampullaceana	597	KP242437	No Data	Switzerland	Western Europe	Switzerland: Parc naturel régional Gruyère Pays-d'Enhaut 46°30'00.0"N 7°03'00.0"E	GenBank/BOLD
Ampullaceana balthica	Ampullaceana	597	KP242438	No Data	Switzerland	Western Europe	Switzerland: Parc naturel régional Gruyère Pays-d'Enhaut 46°30'00.0"N 7°03'00.0"E	GenBank/BOLD
Ampullaceana balthica	Ampullaceana	598	KP242419	No Data	Switzerland	Western Europe	Switzerland: Parc naturel régional Gruyère Pays-d'Enhaut 46°30'00.0"N 7°03'00.0"E	GenBank/BOLD
Ampullaceana balthica	Ampullaceana	599	KP242420	No Data	Switzerland	Western Europe	Switzerland: Parc naturel régional Gruyère Pays-d'Enhaut 46°30'00.0"N 7°03'00.0"E	GenBank/BOLD
Ampullaceana balthica	Ampullaceana	600	KP242422	No Data	Switzerland	Western Europe	Switzerland: Parc naturel régional Gruyère Pays-d'Enhaut 46°30'00.0"N 7°03'00.0"E	GenBank/BOLD
Ampullaceana balthica	Ampullaceana	601	KP242424	No Data	Switzerland	Western Europe	Switzerland: Parc naturel régional Gruyère Pays-d'Enhaut 46°30'00.0"N 7°03'00.0"E	GenBank/BOLD
Ampullaceana balthica	Ampullaceana	603	KP242427	No Data	Switzerland	Western Europe	Switzerland: Parc naturel régional Gruyère Pays-d'Enhaut 46°30'00.0"N 7°03'00.0"E	GenBank/BOLD
Ampullaceana balthica	Ampullaceana	604	KP242429	No Data	Switzerland	Western Europe	Switzerland: Parc naturel régional Gruyère Pays-d'Enhaut 46°30'00.0"N 7°03'00.0"E	GenBank/BOLD
Ampullaceana balthica	Ampullaceana	604	KP242435	No Data	Switzerland	Western Europe	Switzerland: Parc naturel régional Gruyère Pays-d'Enhaut 46°30'00.0"N 7°03'00.0"E	GenBank/BOLD
Ampullaceana balthica	Ampullaceana	605	KP242430	No Data	Switzerland	Western Europe	Switzerland: Parc naturel régional Gruyère Pays-d'Enhaut 46°30'00.0"N 7°03'00.0"E	GenBank/BOLD
Ampullaceana balthica	Ampullaceana	539	HG932225	SNSD Moll S5795	Switzerland	Western Europe	Switzerland: Zurich Feldmeilen, shore of Lake Zurich near Seestrasse 47.271716 N 8.6279 E	GenBank/BOLD
Ampullaceana fontinalis	Ampullaceana	926	LT623603	SNSD:Moll:S3770	Bulgaria	Eastern Europe	Bulgaria, Drogomansko swamp 40 km west of Sofia	GenBank/BOLD
Ampullaceana fontinalis	Ampullaceana	982	DQ980160	BOD3_2	Germany	Western Europe	Germany	GenBank/BOLD
Ampullaceana fontinalis	Ampullaceana	924	LT623601	SNSD:Moll:52815	Germany	Western Europe	Germany: Saxony	GenBank/BOLD
Ampullaceana fontinalis	Ampullaceana	925	LT623602	SNSD:Moll:53239	Germany	Western Europe	Germany: Saxony	GenBank/BOLD
Ampullaceana fontinalis	Ampullaceana	1230	DQ980123	MUR1	Hungary	Eastern Europe	Hungary	GenBank/BOLD
Ampullaceana fontinalis	Ampullaceana	1230	MPRAD089	MUR1	Hungary	Eastern Europe	Hungary	GenBank/BOLD
Ampullaceana fontinalis	Ampullaceana	1132	DQ980127	CZE3	Poland	Eastern Europe	Poland	GenBank/BOLD
Ampullaceana fontinalis	Ampullaceana	1132	MPRAD093	CZE3	Poland	Eastern Europe	Poland	GenBank/BOLD
Ampullaceana fontinalis	Ampullaceana	1136	DQ980129	DYW2	Poland	Eastern Europe	Poland	GenBank/BOLD
Ampullaceana fontinalis	Ampullaceana	1136	MPRAD095	DYW2	Poland	Eastern Europe	Poland	GenBank/BOLD
Ampullaceana fontinalis	Ampullaceana	1137	DQ980130	DYW3	Poland	Eastern Europe	Poland	GenBank/BOLD
Ampullaceana fontinalis	Ampullaceana	1137	MPRAD096	DYW3	Poland	Eastern Europe	Poland	GenBank/BOLD
Ampullaceana fontinalis	Ampullaceana	1155	DQ980133	KLU1	Poland	Eastern Europe	Poland	GenBank/BOLD
Ampullaceana fontinalis	Ampullaceana	1155	MPRAD099	KLU1	Poland	Eastern Europe	Poland	GenBank/BOLD
Ampullaceana fontinalis	Ampullaceana	1157	DQ980124	KOS1	Poland	Eastern Europe	Poland	GenBank/BOLD
Ampullaceana fontinalis	Ampullaceana	1157	MPRAD090	KOS1	Poland	Eastern Europe	Poland	GenBank/BOLD
Ampullaceana fontinalis	Ampullaceana	1231	DQ980134	OSN2	Poland	Eastern Europe	Poland	GenBank/BOLD
Ampullaceana fontinalis	Ampullaceana	1231	MPRAD100	OSN2	Poland	Eastern Europe	Poland	GenBank/BOLD
Ampullaceana fontinalis	Ampullaceana	1232	DQ980135	OSN3	Poland	Eastern Europe	Poland	GenBank/BOLD
Ampullaceana fontinalis	Ampullaceana	1232	MPRAD101	OSN3	Poland	Eastern Europe	Poland	GenBank/BOLD
Ampullaceana fontinalis	Ampullaceana	1233	DQ980136	OSN4	Poland	Eastern Europe	Poland	GenBank/BOLD
Ampullaceana fontinalis	Ampullaceana	1233	MPRAD102	OSN4	Poland	Eastern Europe	Poland	GenBank/BOLD
Ampullaceana fontinalis	Ampullaceana	1235	DQ980131	RAJ1	Poland	Eastern Europe	Poland	GenBank/BOLD
Ampullaceana fontinalis	Ampullaceana	1235	MPRAD097	RAJ1	Poland	Eastern Europe	Poland	GenBank/BOLD
Ampullaceana fontinalis	Ampullaceana	1270	DQ980137	SUC3	Poland	Eastern Europe	Poland	GenBank/BOLD
Ampullaceana fontinalis	Ampullaceana	1270	MPRAD103	SUC3	Poland	Eastern Europe	Poland	GenBank/BOLD
Ampullaceana fontinalis	Ampullaceana	1271	DQ980138	SUC4	Poland	Eastern Europe	Poland	GenBank/BOLD
Ampullaceana fontinalis	Ampullaceana	1271	MPRAD104	SUC4	Poland	Eastern Europe	Poland	GenBank/BOLD
Ampullaceana fontinalis	Ampullaceana	1380	MH190051	IEPN-G490	Russia - European North	Northern Europe	Russia: Arkhangelsk Region, Soyana River	Present study
Ampullaceana fontinalis	Ampullaceana	1295	MH189853	Mlym9	Russia - European South	Eastern Europe	Russia: Krasnodar Region, Anapa plavni area	Present study
Ampullaceana fontinalis	Ampullaceana	1332	MH189955	Mlym143 1	Russia - Central and Volga	Eastern Europe	Russia: Moscow region, channel in the floodplain of the Moscow River	Present study
Ampullaceana fontinalis	Ampullaceana	1333	MH189956	Mlym143 2	Russia - Central and Volga	Eastern Europe	Russia: Moscow region, channel in the floodplain of the Moscow River	Present study
Ampullaceana fontinalis	Ampullaceana	1334	MH189957	Mlym143 3	Russia - Central and Volga	Eastern Europe	Russia: Moscow region, channel in the floodplain of the Moscow River	Present study
Ampullaceana fontinalis	Ampullaceana	1315	MH189905	Mlym91	Russia - European South	Eastern Europe	Russia: Republic of Crimea, Alma River, mouth	Present study
Ampullaceana fontinalis	Ampullaceana	1316	MH189906	Mlym92	Russia - European South	Eastern Europe	Russia: Republic of Crimea, Chyornaya River	Present study
Ampullaceana fontinalis	Ampullaceana	1313	MH189903	Mlym88	Russia - European North	Northern Europe	Russia: Republic of Karelia, Keret River	Present study
Ampullaceana fontinalis	Ampullaceana	1318	MH189909	Mlym99	Russia - European North	Northern Europe	Russia: Republic of Karelia, Keret River	Present study
Ampullaceana fontinalis	Ampullaceana	1323	MH189933	Mlym131 1	Russia - Central and Volga	Eastern Europe	Russia: Saratov Region, Khoper River	Present study
Ampullaceana fontinalis	Ampullaceana	1318	MH190014	Mlym579	Russia - European North	Northern Europe	Russia: Murmansk Region, Lovozero district, Sosnovka River	Present study
Ampullaceana fontinalis	Ampullaceana	1318	MH189934	Mlym133 1	Russia - European North	Northern Europe	Russia: Novgorod Region, Ilmen Lake	Present study
Ampullaceana fontinalis	Ampullaceana	1280	DQ980030	Isolate: VIL1	Switzerland	Western Europe	Switzerland	GenBank/BOLD
Ampullaceana fontinalis	Ampullaceana	1280	DQ980031	Isolate: VIL4	Switzerland	Western Europe	Switzerland	GenBank/BOLD
Ampullaceana fontinalis	Ampullaceana	1280	DQ980032	Isolate: VIL5	Switzerland	Western Europe	Switzerland	GenBank/BOLD
Ampullaceana fontinalis	Ampullaceana	1280	DQ980033	Isolate: VIL7	Switzerland	Western Europe	Switzerland	GenBank/BOLD
Ampullaceana fontinalis	Ampullaceana	1280	DQ980034	Isolate: VIL10	Switzerland	Western Europe	Switzerland	GenBank/BOLD
Ampullaceana fontinalis	Ampullaceana	1280	DQ980035	Isolate: VIL2	Switzerland	Western Europe	Switzerland	GenBank/BOLD
Ampullaceana fontinalis	Ampullaceana	1280	MPRAD001	VIL1	Switzerland	Western Europe	Switzerland	GenBank/BOLD
Ampullaceana fontinalis	Ampullaceana	1280	MPRAD002	VIL4	Switzerland	Western Europe	Switzerland	GenBank/BOLD
Ampullaceana fontinalis	Ampullaceana	1280	MPRAD003	VIL5	Switzerland	Western Europe	Switzerland	GenBank/BOLD
Ampullaceana fontinalis	Ampullaceana	1280	MPRAD004	VIL7	Switzerland	Western Europe	Switzerland	GenBank/BOLD
Ampullaceana fontinalis	Ampullaceana	1280	MPRAD005	VIL10	Switzerland	Western Europe	Switzerland	GenBank/BOLD
Ampullaceana fontinalis	Ampullaceana	1280	MPRAD006	VIL2	Switzerland	Western Europe	Switzerland	GenBank/BOLD
Ampullaceana fontinalis	Ampullaceana	957	EU818802	isolate 4351	Turkey	Middle East	Turkey: Isparta, Aglasun, channel	GenBank/BOLD
Ampullaceana intermedia	Ampullaceana	960	DQ980119	ARG4	France	Western Europe	France	GenBank/BOLD
Ampullaceana intermedia	Ampullaceana	756	KP242775	isolate SPC1	France	Western Europe	France	GenBank/BOLD
Ampullaceana intermedia	Ampullaceana	958	DQ980120	ARG1	France	Western Europe	France	GenBank/BOLD
Ampullaceana intermedia	Ampullaceana	958	MPRAD086	ARG2	France	Western Europe	France	GenBank/BOLD
Ampullaceana intermedia	Ampullaceana	959	DQ980118	ARG2	France	Western Europe	France	GenBank/BOLD
Ampullaceana intermedia	Ampullaceana	959	MPRAD084	ARG2	France	Western Europe	France	GenBank/BOLD
Ampullaceana intermedia	Ampullaceana	960	MPRAD085	ARG4	France	Western Europe	France	GenBank/BOLD
Ampullaceana intermedia	Ampullaceana	1267	DQ980091	STL15	France	Western Europe	France	GenBank/BOLD
Ampullaceana intermedia	Ampullaceana	1267	MPRAD057	STL15	France	Western Europe	France	GenBank/BOLD
Ampullaceana intermedia	Ampullaceana	1268	DQ980092	STL17	France	Western Europe	France	GenBank/BOLD
Ampullaceana intermedia	Ampullaceana	1268	MPRAD058	STL17	France	Western Europe	France	GenBank/BOLD
Ampullaceana intermedia	Ampullaceana	644	KP242511	isolate DUN2	France	Western Europe	France: Caudecoste, 44°06'36.0"N 0°45'36.0"E	GenBank/BOLD
Ampullaceana intermedia	Ampullaceana	645	KP242512	isolate DUN3	France	Western Europe	France: Caudecoste, 44°06'36.0"N 0°45'36.0"E	GenBank/BOLD
Ampullaceana intermedia	Ampullaceana	649	KP242516	isolate DUN7	France	Western Europe	France: Caudecoste, 44°06'36.0"N 0°45'36.0"E	GenBank/BOLD
Ampullaceana intermedia	Ampullaceana	607	KP242441	isolate CMT1	France	Western Europe	France: Caumont, 43°01'48.0"N 1°04'48.0"E	GenBank/BOLD
Ampullaceana intermedia	Ampullaceana	607	KP242442	No Data	France	Western Europe	France: Caumont, 43°01'48.0"N 1°04'48.0"E	GenBank/BOLD
Ampullaceana intermedia	Ampullaceana	612	KP242448	No Data	France	Western Europe	France: Caumont, 43°01'48.0"N 1°04'48.0"E	GenBank/BOLD
Ampullaceana intermedia	Ampullaceana	670	KP242558	No Data	France	Western Europe	France: Feuilla, 42°55'48.0"N 2°54'36.0"E	GenBank/BOLD
Ampullaceana intermedia	Ampullaceana	670	KP242569	No Data	France	Western Europe	France: Feuilla, 42°55'48.0"N 2°54'36.0"E	GenBank/BOLD
Ampullaceana intermedia	Ampullaceana	670	KP242575	No Data	France	Western Europe	France: Feuilla, 42°55'48.0"N 2°54'36.0"E	GenBank/BOLD
Ampullaceana intermedia	Ampullaceana	670	KP242576	No Data	France	Western Europe	France: Feuilla, 42°55'48.0"N 2°54'36.0"E	GenBank/BOLD
Ampullaceana intermedia	Ampullaceana	671	KP242559	No Data	France	Western Europe	France: Feuilla, 42°55'48.0"N 2°54'36.0"E	GenBank/BOLD
Ampullaceana intermedia	Ampullaceana	674	KP242563	No Data	France	Western Europe	France: Feuilla, 42°55'48.0"N 2°54'36.0"E	GenBank/BOLD
Ampullaceana intermedia	Ampullaceana	674	KP242564	No Data	France	Western Europe	France: Feuilla, 42°55'48.0"N 2°54'36.0"E	GenBank/BOLD
Ampullaceana intermedia	Ampullaceana	674	KP242570	No Data	France	Western Europe	France: Feuilla, 42°55'48.0"N 2°54'36.0"E	GenBank/BOLD
Ampullaceana intermedia	Ampullaceana	675	KP242574	No Data	France	Western Europe	France: Feuilla, 42°55'48.0"N 2°54'36.0"E	GenBank/BOLD
Ampullaceana intermedia	Ampullaceana	677	KP242568	No Data	France	Western Europe	France: Feuilla, 42°55'48.0"N 2°54'36.0"E	GenBank/BOLD
Ampullaceana intermedia	Ampullaceana	678	KP242571	No Data	France	Western Europe	France: Feuilla, 42°55'48.0"N 2°54'36.0"E	GenBank/BOLD
Ampullaceana intermedia	Ampullaceana	679	KP242572	No Data	France	Western Europe	France: Feuilla, 42°55'48.0"N 2°54'36.0"E	GenBank/BOLD
Ampullaceana intermedia	Ampullaceana	657	KP242538	No Data	France	Western Europe	France: Fontcouverte, 43°10'12.0"N 2°41'24.0"E	GenBank/BOLD
Ampullaceana intermedia	Ampullaceana	657	KP242546	No Data	France	Western Europe	France: Fontcouverte, 43°10'12.0"N 2°41'24.0"E	GenBank/BOLD
Ampullaceana intermedia	Ampullaceana	657	KP242547	No Data	France	Western Europe	France: Fontcouverte, 43°10'12.0"N 2°41'24.0"E	GenBank/BOLD
Ampullaceana intermedia	Ampullaceana	657	KP242548	No Data	France	Western Europe	France: Fontcouverte, 43°10'12.0"N 2°41'24.0"E	GenBank/BOLD
Ampullaceana intermedia	Ampullaceana	657	KP242549	No Data	France	Western Europe	France: Fontcouverte, 43°10'12.0"N 2°41'24.0"E	GenBank/BOLD
Ampullaceana intermedia	Ampullaceana	657	KP242551	No Data	France	Western Europe	France: Fontcouverte, 43°10'12.0"N 2°41'24.0"E	GenBank/BOLD
Ampullaceana intermedia	Ampullaceana	657	KP242557	No Data	France	Western Europe	France: Fontcouverte, 43°10'12.0"N 2°41'24.0"E	GenBank/BOLD
Ampullaceana intermedia	Ampullaceana	658	KP242539	No Data	France	Western Europe	France: Fontcouverte, 43°10'12.0"N 2°41'24.0"E	GenBank/BOLD
Ampullaceana intermedia	Ampullaceana	659	KP242540	No Data	France	Western Europe	France: Fontcouverte, 43°10'12.0"N 2°41'24.0"E	GenBank/BOLD
Ampullaceana intermedia	Ampullaceana	660	KP242541	No Data	France	Western Europe	France: Fontcouverte, 43°10'12.0"N 2°41'24.0"E	GenBank/BOLD
Ampullaceana intermedia	Ampullaceana	661	KP242542	No Data	France	Western Europe	France: Fontcouverte, 43°10'12.0"N 2°41'24.0"E	GenBank/BOLD
Ampullaceana intermedia	Ampullaceana	662	KP242543	No Data	France	Western Europe	France: Fontcouverte, 43°10'12.0"N 2°41'24.0"E	GenBank/BOLD
Ampullaceana intermedia	Ampullaceana	662	KP242556	No Data	France	Western Europe	France: Fontcouverte, 43°10'12.0"N 2°41'24.0"E	GenBank/BOLD
Ampullaceana intermedia	Ampullaceana	663	KP242544	No Data	France	Western Europe	France: Fontcouverte, 43°10'12.0"N 2°41'24.0"E	GenBank/BOLD
Ampullaceana intermedia	Ampullaceana	664	KP242545	No Data	France	Western Europe	France: Fontcouverte, 43°10'12.0"N 2°41'24.0"E	GenBank/BOLD
Ampullaceana intermedia	Ampullaceana	665	KP242550	No Data	France	Western Europe	France: Fontcouverte, 43°10'12.0"N 2°41'24.0"E	GenBank/BOLD
Ampullaceana intermedia	Ampullaceana	666	KP242552	No Data	France	Western Europe	France: Fontcouverte, 43°10'12.0"N 2°41'24.0"E	GenBank/BOLD
Ampullaceana intermedia	Ampullaceana	667	KP242553	No Data	France	Western Europe	France: Fontcouverte, 43°10'12.0"N 2°41'24.0"E	GenBank/BOLD
Ampullaceana intermedia	Ampullaceana	668	KP242554	No Data	France	Western Europe	France: Fontcouverte, 43°10'12.0"N 2°41'24.0"E	GenBank/BOLD
Ampullaceana intermedia	Ampullaceana	669	KP242555	No Data	France	Western Europe	France: Fontcouverte, 43°10'12.0"N 2°41'24.0"E	GenBank/BOLD
Ampullaceana intermedia	Ampullaceana	670	KP242562	No Data	France	Western Europe	France: Fontcouverte, 43°10'12.0"N 2°41'24.0"E	GenBank/BOLD
Ampullaceana intermedia	Ampullaceana	672	KP242560	No Data	France	Western Europe	France: Fontcouverte, 43°10'12.0"N 2°41'24.0"E	GenBank/BOLD
Ampullaceana intermedia	Ampullaceana	673	KP242561	No Data	France	Western Europe	France: Fontcouverte, 43°10'12.0"N 2°41'24.0"E	GenBank/BOLD
Ampullaceana intermedia	Ampullaceana	675	KP242565	No Data	France	Western Europe	France: Fontcouverte, 43°10'12.0"N 2°41'24.0"E	GenBank/BOLD
Ampullaceana intermedia	Ampullaceana	675	KP242567	No Data	France	Western Europe	France: Fontcouverte, 43°10'12.0"N 2°41'24.0"E	GenBank/BOLD
Ampullaceana intermedia	Ampullaceana	676	KP242566	No Data	France	Western Europe	France: Fontcouverte, 43°10'12.0"N 2°41'24.0"E	GenBank/BOLD
Ampullaceana intermedia	Ampullaceana	675	KP242671	No Data	France	Western Europe	France: Lafrançaise, 44°09'36.0"N 1°15'00.0"E	GenBank/BOLD
Ampullaceana intermedia	Ampullaceana	675	KP242673	No Data	France	Western Europe	France: Lafrançaise, 44°09'36.0"N 1°15'00.0"E	GenBank/BOLD
Ampullaceana intermedia	Ampullaceana	675	KP242674	No Data	France	Western Europe	France: Lafrançaise, 44°09'36.0"N 1°15'00.0"E	GenBank/BOLD
Ampullaceana intermedia	Ampullaceana	675	KP242678	No Data	France	Western Europe	France: Lafrançaise, 44°09'36.0"N 1°15'00.0"E	GenBank/BOLD
Ampullaceana intermedia	Ampullaceana	675	KP242679	No Data	France	Western Europe	France: Lafrançaise, 44°09'36.0"N 1°15'00.0"E	GenBank/BOLD
Ampullaceana intermedia	Ampullaceana	675	KP242681	No Data	France	Western Europe	France: Lafrançaise, 44°09'36.0"N 1°15'00.0"E	GenBank/BOLD
Ampullaceana intermedia	Ampullaceana	675	KP242682	No Data	France	Western Europe	France: Lafrançaise, 44°09'36.0"N 1°15'00.0"E	GenBank/BOLD
Ampullaceana intermedia	Ampullaceana	675	KP242683	No Data	France	Western Europe	France: Lafrançaise, 44°09'36.0"N 1°15'00.0"E	GenBank/BOLD
Ampullaceana intermedia	Ampullaceana	729	KP242676	No Data	France	Western Europe	France: Lafrançaise, 44°09'36.0"N 1°15'00.0"E	GenBank/BOLD
Ampullaceana intermedia	Ampullaceana	730	KP242677	No Data	France	Western Europe	France: Lafrançaise, 44°09'36.0"N 1°15'00.0"E	GenBank/BOLD
Ampullaceana intermedia	Ampullaceana	570	KP242356	No Data	France	Western Europe	France: Montoussé, 43°03'36.0"N 0°25'12.0"E	GenBank/BOLD
Ampullaceana intermedia	Ampullaceana	704	KP242633	No Data	France	Western Europe	France: Puydarrieux, 43°16'48.0"N 0°23'24.0"E	GenBank/BOLD
Ampullaceana intermedia	Ampullaceana	705	KP242634	No Data	France	Western Europe	France: Puydarrieux, 43°16'48.0"N 0°23'24.0"E	GenBank/BOLD
Ampullaceana intermedia	Ampullaceana	706	KP242635	No Data	France	Western Europe	France: Puydarrieux, 43°16'48.0"N 0°23'24.0"E	GenBank/BOLD
Ampullaceana intermedia	Ampullaceana	707	KP242636	No Data	France	Western Europe	France: Puydarrieux, 43°16'48.0"N 0°23'24.0"E	GenBank/BOLD
Ampullaceana intermedia	Ampullaceana	707	KP242642	No Data	France	Western Europe	France: Puydarrieux, 43°16'48.0"N 0°23'24.0"E	GenBank/BOLD
Ampullaceana intermedia	Ampullaceana	708	KP242637	No Data	France	Western Europe	France: Puydarrieux, 43°16'48.0"N 0°23'24.0"E	GenBank/BOLD
Ampullaceana intermedia	Ampullaceana	709	KP242638	No Data	France	Western Europe	France: Puydarrieux, 43°16'48.0"N 0°23'24.0"E	GenBank/BOLD
Ampullaceana intermedia	Ampullaceana	713	KP242643	No Data	France	Western Europe	France: Puydarrieux, 43°16'48.0"N 0°23'24.0"E	GenBank/BOLD
Ampullaceana intermedia	Ampullaceana	714	KP242644	No Data	France	Western Europe	France: Puydarrieux, 43°16'48.0"N 0°23'24.0"E	GenBank/BOLD
Ampullaceana intermedia	Ampullaceana	675	KP242769	No Data	France	Western Europe	France: Raissac-sur-Lampy, 43°16'48.0"N 2°09'36.0"E	GenBank/BOLD
Ampullaceana intermedia	Ampullaceana	730	KP242768	No Data	France	Western Europe	France: Raissac-sur-Lampy, 43°16'48.0"N 2°09'36.0"E	GenBank/BOLD
Ampullaceana intermedia	Ampullaceana	791	KP242843	No Data	France	Western Europe	France: Saint-Pée-sur-Nivelle, 43°21'36.0"N 1°33'36.0"W	GenBank/BOLD
Ampullaceana intermedia	Ampullaceana	793	KP242845	No Data	France	Western Europe	France: Saint-Pée-sur-Nivelle, 43°21'36.0"N 1°33'36.0"W	GenBank/BOLD
Ampullaceana intermedia	Ampullaceana	794	KP242846	No Data	France	Western Europe	France: Saint-Pée-sur-Nivelle, 43°21'36.0"N 1°33'36.0"W	GenBank/BOLD
Ampullaceana intermedia	Ampullaceana	675	KP242751	No Data	France	Western Europe	France: Samatan , 43°31'12.0"N 0°54'36.0"E	GenBank/BOLD
Ampullaceana intermedia	Ampullaceana	675	KP242762	No Data	France	Western Europe	France: Samatan , 43°31'12.0"N 0°54'36.0"E	GenBank/BOLD
Ampullaceana intermedia	Ampullaceana	675	KP242763	No Data	France	Western Europe	France: Samatan , 43°31'12.0"N 0°54'36.0"E	GenBank/BOLD
Ampullaceana intermedia	Ampullaceana	751	KP242753	No Data	France	Western Europe	France: Samatan , 43°31'12.0"N 0°54'36.0"E	GenBank/BOLD
Ampullaceana intermedia	Ampullaceana	752	KP242754	No Data	France	Western Europe	France: Samatan , 43°31'12.0"N 0°54'36.0"E	GenBank/BOLD
Ampullaceana intermedia	Ampullaceana	754	KP242758	No Data	France	Western Europe	France: Samatan , 43°31'12.0"N 0°54'36.0"E	GenBank/BOLD
Ampullaceana intermedia	Ampullaceana	755	KP242761	No Data	France	Western Europe	France: Samatan , 43°31'12.0"N 0°54'36.0"E	GenBank/BOLD
Ampullaceana intermedia	Ampullaceana	771	KP242808	No Data	France	Western Europe	France: Talairan, 43°03'00.0"N 2°40'12.0"E	GenBank/BOLD
Ampullaceana intermedia	Ampullaceana	772	KP242809	No Data	France	Western Europe	France: Talairan, 43°03'00.0"N 2°40'12.0"E	GenBank/BOLD
Ampullaceana intermedia	Ampullaceana	772	KP242817	No Data	France	Western Europe	France: Talairan, 43°03'00.0"N 2°40'12.0"E	GenBank/BOLD
Ampullaceana intermedia	Ampullaceana	772	KP242818	No Data	France	Western Europe	France: Talairan, 43°03'00.0"N 2°40'12.0"E	GenBank/BOLD
Ampullaceana intermedia	Ampullaceana	772	KP242819	No Data	France	Western Europe	France: Talairan, 43°03'00.0"N 2°40'12.0"E	GenBank/BOLD
Ampullaceana intermedia	Ampullaceana	772	KP242821	No Data	France	Western Europe	France: Talairan, 43°03'00.0"N 2°40'12.0"E	GenBank/BOLD
Ampullaceana intermedia	Ampullaceana	773	KP242810	No Data	France	Western Europe	France: Talairan, 43°03'00.0"N 2°40'12.0"E	GenBank/BOLD
Ampullaceana intermedia	Ampullaceana	774	KP242811	No Data	France	Western Europe	France: Talairan, 43°03'00.0"N 2°40'12.0"E	GenBank/BOLD
Ampullaceana intermedia	Ampullaceana	775	KP242812	No Data	France	Western Europe	France: Talairan, 43°03'00.0"N 2°40'12.0"E	GenBank/BOLD
Ampullaceana intermedia	Ampullaceana	776	KP242813	No Data	France	Western Europe	France: Talairan, 43°03'00.0"N 2°40'12.0"E	GenBank/BOLD
Ampullaceana intermedia	Ampullaceana	777	KP242814	No Data	France	Western Europe	France: Talairan, 43°03'00.0"N 2°40'12.0"E	GenBank/BOLD
Ampullaceana intermedia	Ampullaceana	777	KP242815	No Data	France	Western Europe	France: Talairan, 43°03'00.0"N 2°40'12.0"E	GenBank/BOLD
Ampullaceana intermedia	Ampullaceana	778	KP242816	No Data	France	Western Europe	France: Talairan, 43°03'00.0"N 2°40'12.0"E	GenBank/BOLD
Ampullaceana intermedia	Ampullaceana	779	KP242820	No Data	France	Western Europe	France: Talairan, 43°03'00.0"N 2°40'12.0"E	GenBank/BOLD
Ampullaceana intermedia	Ampullaceana	574	KP242367	No Data	France	Western Europe	France: 42.62778, 0.32139	GenBank/BOLD
Ampullaceana intermedia	Ampullaceana	574	KP242375	No Data	France	Western Europe	France: 42.62778, 0.32139	GenBank/BOLD
Ampullaceana intermedia	Ampullaceana	575	KP242368	No Data	France	Western Europe	France: 42.62778, 0.32139	GenBank/BOLD
Ampullaceana intermedia	Ampullaceana	575	KP242371	No Data	France	Western Europe	France: 42.62778, 0.32139	GenBank/BOLD
Ampullaceana intermedia	Ampullaceana	575	KP242377	No Data	France	Western Europe	France: 42.62778, 0.32139	GenBank/BOLD
Ampullaceana intermedia	Ampullaceana	576	KP242369	No Data	France	Western Europe	France: 42.62778, 0.32139	GenBank/BOLD
Ampullaceana intermedia	Ampullaceana	576	KP242370	No Data	France	Western Europe	France: 42.62778, 0.32139	GenBank/BOLD
Ampullaceana intermedia	Ampullaceana	576	KP242372	No Data	France	Western Europe	France: 42.62778, 0.32139	GenBank/BOLD
Ampullaceana intermedia	Ampullaceana	576	KP242376	No Data	France	Western Europe	France: 42.62778, 0.32139	GenBank/BOLD
Ampullaceana intermedia	Ampullaceana	577	KP242373	No Data	France	Western Europe	France: 42.62778, 0.32139	GenBank/BOLD
Ampullaceana intermedia	Ampullaceana	577	KP242374	No Data	France	Western Europe	France: 42.62778, 0.32139	GenBank/BOLD
Ampullaceana intermedia	Ampullaceana	577	KP242378	No Data	France	Western Europe	France: 42.62778, 0.32139	GenBank/BOLD
Ampullaceana intermedia	Ampullaceana	757	KP242776	isolate SSB1	Spain	Southern Europe	Spain	GenBank/BOLD
Ampullaceana intermedia	Ampullaceana	607	KP242588	No Data	Spain	Southern Europe	Spain: Barcelona, Gironella, 42°02'24.0"N 1°52'48.0"E	GenBank/BOLD
Ampullaceana intermedia	Ampullaceana	607	KP242591	No Data	Spain	Southern Europe	Spain: Barcelona, Gironella, 42°02'24.0"N 1°52'48.0"E	GenBank/BOLD
Ampullaceana intermedia	Ampullaceana	607	KP242594	No Data	Spain	Southern Europe	Spain: Barcelona, Gironella, 42°02'24.0"N 1°52'48.0"E	GenBank/BOLD
Ampullaceana intermedia	Ampullaceana	687	KP242585	No Data	Spain	Southern Europe	Spain: Barcelona, Gironella, 42°02'24.0"N 1°52'48.0"E	GenBank/BOLD
Ampullaceana intermedia	Ampullaceana	687	KP242589	No Data	Spain	Southern Europe	Spain: Barcelona, Gironella, 42°02'24.0"N 1°52'48.0"E	GenBank/BOLD
Ampullaceana intermedia	Ampullaceana	687	KP242593	No Data	Spain	Southern Europe	Spain: Barcelona, Gironella, 42°02'24.0"N 1°52'48.0"E	GenBank/BOLD
Ampullaceana intermedia	Ampullaceana	688	KP242586	No Data	Spain	Southern Europe	Spain: Barcelona, Gironella, 42°02'24.0"N 1°52'48.0"E	GenBank/BOLD
Ampullaceana intermedia	Ampullaceana	689	KP242587	No Data	Spain	Southern Europe	Spain: Barcelona, Gironella, 42°02'24.0"N 1°52'48.0"E	GenBank/BOLD
Ampullaceana intermedia	Ampullaceana	689	KP242596	No Data	Spain	Southern Europe	Spain: Barcelona, Gironella, 42°02'24.0"N 1°52'48.0"E	GenBank/BOLD
Ampullaceana intermedia	Ampullaceana	690	KP242590	No Data	Spain	Southern Europe	Spain: Barcelona, Gironella, 42°02'24.0"N 1°52'48.0"E	GenBank/BOLD
Ampullaceana intermedia	Ampullaceana	691	KP242592	No Data	Spain	Southern Europe	Spain: Barcelona, Gironella, 42°02'24.0"N 1°52'48.0"E	GenBank/BOLD
Ampullaceana intermedia	Ampullaceana	692	KP242595	No Data	Spain	Southern Europe	Spain: Barcelona, Gironella, 42°02'24.0"N 1°52'48.0"E	GenBank/BOLD
Ampullaceana intermedia	Ampullaceana	693	KP242606	No Data	Spain	Southern Europe	Spain: Euskadi, 43°14'24.0"N 1°57'00.0"W	GenBank/BOLD
Ampullaceana intermedia	Ampullaceana	693	KP242611	No Data	Spain	Southern Europe	Spain: Euskadi, 43°14'24.0"N 1°57'00.0"W	GenBank/BOLD
Ampullaceana intermedia	Ampullaceana	693	KP242612	No Data	Spain	Southern Europe	Spain: Euskadi, 43°14'24.0"N 1°57'00.0"W	GenBank/BOLD
Ampullaceana intermedia	Ampullaceana	693	KP242613	No Data	Spain	Southern Europe	Spain: Euskadi, 43°14'24.0"N 1°57'00.0"W	GenBank/BOLD
Ampullaceana intermedia	Ampullaceana	694	KP242607	No Data	Spain	Southern Europe	Spain: Euskadi, 43°14'24.0"N 1°57'00.0"W	GenBank/BOLD
Ampullaceana intermedia	Ampullaceana	697	KP242610	No Data	Spain	Southern Europe	Spain: Euskadi, 43°14'24.0"N 1°57'00.0"W	GenBank/BOLD
Ampullaceana intermedia	Ampullaceana	761	KP242783	No Data	Spain	Southern Europe	Spain: Euskadi, 43°16'12.0"N 2°01'48.0"W	GenBank/BOLD
Ampullaceana intermedia	Ampullaceana	797	KP242851	No Data	Spain	Southern Europe	Spain: Lleida, 41°48'00.0"N 0°50'24.0"E	GenBank/BOLD
Ampullaceana intermedia	Ampullaceana	797	KP242853	No Data	Spain	Southern Europe	Spain: Lleida, 41°48'00.0"N 0°50'24.0"E	GenBank/BOLD
Ampullaceana intermedia	Ampullaceana	797	KP242854	No Data	Spain	Southern Europe	Spain: Lleida, 41°48'00.0"N 0°50'24.0"E	GenBank/BOLD
Ampullaceana intermedia	Ampullaceana	798	KP242852	No Data	Spain	Southern Europe	Spain: Lleida, 41°48'00.0"N 0°50'24.0"E	GenBank/BOLD
Ampullaceana intermedia	Ampullaceana	799	KP242855	No Data	Spain	Southern Europe	Spain: Lleida, 41°48'00.0"N 0°50'24.0"E	GenBank/BOLD
Ampullaceana intermedia	Ampullaceana	800	KP242856	No Data	Spain	Southern Europe	Spain: Lleida, 41°48'00.0"N 0°50'24.0"E	GenBank/BOLD
Ampullaceana intermedia	Ampullaceana	801	KP242857	No Data	Spain	Southern Europe	Spain: Lleida, 41°48'00.0"N 0°50'24.0"E	GenBank/BOLD
Ampullaceana intermedia	Ampullaceana	802	KP242858	No Data	Spain	Southern Europe	Spain: Lleida, 41°48'00.0"N 0°50'24.0"E	GenBank/BOLD
Ampullaceana intermedia	Ampullaceana	803	KP242859	No Data	Spain	Southern Europe	Spain: Lleida, 41°48'00.0"N 0°50'24.0"E	GenBank/BOLD
Ampullaceana intermedia	Ampullaceana	804	KP242860	No Data	Spain	Southern Europe	Spain: Lleida, 41°48'00.0"N 0°50'24.0"E	GenBank/BOLD
Ampullaceana lagotis	Ampullaceana	1304	MH189869	Mlym41	Greece	Southern Europe	Greece: Crete island, Lake Kournas	Present study
Ampullaceana lagotis	Ampullaceana	1305	MH189870	Mlym41 2	Greece	Southern Europe	Greece: Crete island, Lake Kournas	Present study
Ampullaceana lagotis	Ampullaceana	1281	JN794510	UGSB 7528	Russia - East Siberia	North Asia	Russia: Altai Republic, Lake Teletskoye, 51°46'00.0"N 87°15'00.0"E	GenBank/BOLD
Ampullaceana lagotis	Ampullaceana	1287	MH189858	Mlym15 1	Russia - European North	Northern Europe	Russia: Arkhangelsk Region	Present study
Ampullaceana lagotis	Ampullaceana	1297	MH189859	Mlym18	Russia - European North	Northern Europe	Russia: Arkhangelsk Region	Present study
Ampullaceana lagotis	Ampullaceana	1287	MH189856	Mlym13	Russia - European North	Northern Europe	Russia: Komi Republic, Bolshoi Adak River	Present study
Ampullaceana lagotis	Ampullaceana	1284	KM067625	INEP-138.1	Russia - European North	Northern Europe	Russia: Chernyshev Hill Ridge, Pymvashor Valley	GenBank/BOLD
Ampullaceana lagotis	Ampullaceana	1289	KT867320	MlymB-108.1	Russia - East Siberia	North Asia	Russia: Irkutsk Region, Irkut river	GenBank/BOLD
Ampullaceana lagotis	Ampullaceana	1289	KT867322	MlymB-108.3	Russia - East Siberia	North Asia	Russia: Irkutsk Region, Irkut river	GenBank/BOLD
Ampullaceana lagotis	Ampullaceana	1287	KM067645	IEPN-G225.4	Russia - Central and Volga	Eastern Europe	Russia: Kirov Region, Yurya River	GenBank/BOLD
Ampullaceana lagotis	Ampullaceana	1288	KM067646	IEPN-G225.6	Russia - Central and Volga	Eastern Europe	Russia: Kirov Region, Yurya River	GenBank/BOLD
Ampullaceana lagotis	Ampullaceana	1288	KM067647	IEPN-G225.10	Russia - Central and Volga	Eastern Europe	Russia: Kirov Region, Yurya River	GenBank/BOLD
Ampullaceana lagotis	Ampullaceana	1361	MH189884	Mlym48	Russia - European North	Northern Europe	Russia: Nenets Autonomous Area, Bolshezemelskaya tundra, Vashutkiny Lakes	Present study
Ampullaceana lagotis	Ampullaceana	1361	MH190015	Mlym584	Russia - European North	Northern Europe	Russia: Nenets Autonomous Area, Bolshezemelskaya tundra, Vashutkiny Lakes	Present study
Ampullaceana lagotis	Ampullaceana	1361	MH190016	Mlym585	Russia - European North	Northern Europe	Russia: Nenets Autonomous Area, Bolshezemelskaya tundra, Vashutkiny Lakes	Present study
Ampullaceana lagotis	Ampullaceana	1361	MH190019	Mlym590	Russia - European North	Northern Europe	Russia: Nenets Autonomous Area, Bolshezemelskaya tundra, Vashutkiny Lakes	Present study
Ampullaceana lagotis	Ampullaceana	1361	MH190022	Mlym595	Russia - European North	Northern Europe	Russia: Nenets Autonomous Area, Bolshezemelskaya tundra, Vashutkiny Lakes	Present study
Ampullaceana lagotis	Ampullaceana	1361	MH190030	Mlym609	Russia - European North	Northern Europe	Russia: Nenets Autonomous Area, Bolshezemelskaya tundra, Vashutkiny Lakes	Present study
Ampullaceana lagotis	Ampullaceana	1361	MH190031	Mlym610	Russia - European North	Northern Europe	Russia: Nenets Autonomous Area, Bolshezemelskaya tundra, Vashutkiny Lakes	Present study
Ampullaceana lagotis	Ampullaceana	1361	MH190032	Mlym620	Russia - European North	Northern Europe	Russia: Nenets Autonomous Area, Bolshezemelskaya tundra, Vashutkiny Lakes	Present study
Ampullaceana lagotis	Ampullaceana	1287	MH189889	Mlym53	Russia - European North	Northern Europe	Russia: Nenets Autonomous Area, Bolvan Bay	Present study
Ampullaceana lagotis	Ampullaceana	1282	MH189893	Mlym57	Russia - European North	Northern Europe	Russia: Nenets Autonomous Area, Haipudyrskaya Bay	Present study
Ampullaceana lagotis	Ampullaceana	1287	MH189891	Mlym55	Russia - European North	Northern Europe	Russia: Nenets Autonomous Area, Haipudyrskaya Bay	Present study
Ampullaceana lagotis	Ampullaceana	1307	MH189892	Mlym56	Russia - European North	Northern Europe	Russia: Nenets Autonomous Area, Haipudyrskaya Bay	Present study
Ampullaceana lagotis	Ampullaceana	1283	KM067621	IEPN-G219	Russia - European North	Northern Europe	Russia: Pymvashor Valley, hot springs	GenBank/BOLD
Ampullaceana lagotis	Ampullaceana	1283	KM067622	IEPN-G144.2	Russia - European North	Northern Europe	Russia: Pymvashor Valley, hot springs	GenBank/BOLD
Ampullaceana lagotis	Ampullaceana	1283	KM067623	IEPN-G144.3	Russia - European North	Northern Europe	Russia: Pymvashor Valley, hot springs	GenBank/BOLD
Ampullaceana lagotis	Ampullaceana	1283	KM067624	IEPN-G144.4	Russia - European North	Northern Europe	Russia: Pymvashor Valley, hot springs	GenBank/BOLD
Ampullaceana lagotis	Ampullaceana	1283	KM067626	IEPN-G138.3	Russia - European North	Northern Europe	Russia: Pymvashor Valley, hot springs	GenBank/BOLD
Ampullaceana lagotis	Ampullaceana	1283	KM067629	IEPN-G143.3	Russia - European North	Northern Europe	Russia: Pymvashor Valley, hot springs	GenBank/BOLD
Ampullaceana lagotis	Ampullaceana	1283	KM067631	IEPN-G137.2	Russia - European North	Northern Europe	Russia: Pymvashor Valley, hot springs	GenBank/BOLD
Ampullaceana lagotis	Ampullaceana	1283	KM067632	IEPN-G138.4	Russia - European North	Northern Europe	Russia: Pymvashor Valley, hot springs	GenBank/BOLD
Ampullaceana lagotis	Ampullaceana	1283	KM067633	IEPN-G138.6	Russia - European North	Northern Europe	Russia: Pymvashor Valley, hot springs	GenBank/BOLD
Ampullaceana lagotis	Ampullaceana	1283	KM067634	IEPN-G143.5	Russia - European North	Northern Europe	Russia: Pymvashor Valley, hot springs	GenBank/BOLD
Ampullaceana lagotis	Ampullaceana	1283	KM067638	IEPN-G144.1	Russia - European North	Northern Europe	Russia: Pymvashor Valley, hot springs	GenBank/BOLD
Ampullaceana lagotis	Ampullaceana	1283	KM067639	IEPN-G137.1	Russia - European North	Northern Europe	Russia: Pymvashor Valley, hot springs	GenBank/BOLD
Ampullaceana lagotis	Ampullaceana	1283	KM067640	IEPN-G136.1	Russia - European North	Northern Europe	Russia: Pymvashor Valley, hot springs	GenBank/BOLD
Ampullaceana lagotis	Ampullaceana	1283	KM067641	IEPN-G136.2	Russia - European North	Northern Europe	Russia: Pymvashor Valley, hot springs	GenBank/BOLD
Ampullaceana lagotis	Ampullaceana	1283	KM067642	IEPN-G139.1	Russia - European North	Northern Europe	Russia: Pymvashor Valley, hot springs	GenBank/BOLD
Ampullaceana lagotis	Ampullaceana	1283	KM067643	IEPN-G140.5	Russia - European North	Northern Europe	Russia: Pymvashor Valley, hot springs	GenBank/BOLD
Ampullaceana lagotis	Ampullaceana	1283	KM067644	IEPN-G140.4	Russia - European North	Northern Europe	Russia: Pymvashor Valley, hot springs	GenBank/BOLD
Ampullaceana lagotis	Ampullaceana	1284	KM067637	IEPN-G144.8	Russia - European North	Northern Europe	Russia: Pymvashor Valley, hot springs	GenBank/BOLD
Ampullaceana lagotis	Ampullaceana	1285	KM067627	IEPN-G143.1	Russia - European North	Northern Europe	Russia: Pymvashor Valley, hot springs	GenBank/BOLD
Ampullaceana lagotis	Ampullaceana	1285	KM067628	IEPN-G143.2	Russia - European North	Northern Europe	Russia: Pymvashor Valley, hot springs	GenBank/BOLD
Ampullaceana lagotis	Ampullaceana	1286	KM067630	IEPN-G143.4	Russia - European North	Northern Europe	Russia: Pymvashor Valley, hot springs	GenBank/BOLD
Ampullaceana lagotis	Ampullaceana	1286	KM067635	IEPN-G143.6	Russia - European North	Northern Europe	Russia: Pymvashor Valley, hot springs	GenBank/BOLD
Ampullaceana lagotis	Ampullaceana	1286	KM067636	IEPN-G143.7	Russia - European North	Northern Europe	Russia: Pymvashor Valley, hot springs	GenBank/BOLD
Ampullaceana lagotis	Ampullaceana	1282	KM067619	IEPN-G142	Russia - European North	Northern Europe	Russia: Pymvashor Valley, small tundra lake	GenBank/BOLD
Ampullaceana lagotis	Ampullaceana	1282	KM067620	IEPN-G142.2	Russia - European North	Northern Europe	Russia: Pymvashor Valley, small tundra lake	GenBank/BOLD
Ampullaceana lagotis	Ampullaceana	1310	MH189899	Mlym74	Russia - East Siberia	North Asia	Russia: Republic of Altai, near the village of Kosh-Agach, the lake in the floodplain of the Chuya River	Present study
Ampullaceana lagotis	Ampullaceana	1312	MH189901	Mlym82	Russia - West Siberia	North Asia	Russia: Tyumen Region, Yamalo-Nenets Autonomous Area	Present study
Ampullaceana lagotis	Ampullaceana	1349	MH189995	Mlym156 3	Russia - West Siberia	North Asia	Russia: Yamalo-Nenets Autonomous Area, Krasnoselkup village, puddles in the floodplain of the Taz River	Present study
Ampullaceana lagotis	Ampullaceana	1325	MH189968	Mlym148 2	Tajikistan	Central Asia	Tajikistan: channel in the floodplain of Panj River	Present study
Ampullaceana lagotis	Ampullaceana	1338	MH189969	Mlym148 3	Tajikistan	Central Asia	Tajikistan: channel in the floodplain of Panj River	Present study
Ampullaceana lagotis	Ampullaceana	1325	MH189967	Mlym148 1	Tajikistan	Central Asia	Tajikistan: channel in the floodplain of Panj River	Present study
Ampullaceana lagotis	Ampullaceana	1325	MH189961	Mlym146 1	Tajikistan	Central Asia	Tajikistan: small lake in the floodplain of Shahdar River	Present study
Ampullaceana lagotis	Ampullaceana	1325	MH189963	Mlym146 3	Tajikistan	Central Asia	Tajikistan: small lake in the floodplain of Shahdar River	Present study
Ampullaceana lagotis	Ampullaceana	1336	MH189962	Mlym146 2	Tajikistan	Central Asia	Tajikistan: small lake in the floodplain of Shahdar River	Present study
Ampullaceana lagotis	Ampullaceana	1326	MH189942	Mlym137	Tajikistan	Central Asia	Tajikistan: Pamir, channel in the floodplain of Panj River	Present study
Ampullaceana lagotis	Ampullaceana	1325	MH189940	Mlym136 2	Tajikistan	Central Asia	Tajikistan: Pamir, small lake in the floodplain of Panj River	Present study
Ampullaceana lagotis	Ampullaceana	1325	MH189941	Mlym136 3	Tajikistan	Central Asia	Tajikistan: Pamir, small lake in the floodplain of Panj River	Present study
Ampullaceana lagotis	Ampullaceana	1325	MH189939	Mlym136 1	Tajikistan	Central Asia	Tajikistan: Pamir, small lake in the floodplain of Panj River	Present study
Ampullaceana lagotis	Ampullaceana	1325	MH189958	Mlym145 1	Tajikistan	Central Asia	Tajikistan: Western Pamir, spring creek in the floodplain of the Panj River	Present study
Ampullaceana lagotis	Ampullaceana	1325	MH189960	Mlym145 3	Tajikistan	Central Asia	Tajikistan: Western Pamir, spring creek in the floodplain of the Panj River	Present study
Ampullaceana lagotis	Ampullaceana	1335	MH189959	Mlym145 2	Tajikistan	Central Asia	Tajikistan: Western Pamir, spring creek in the floodplain of the Panj River	Present study
Ampullaceana lagotis	Ampullaceana	1329	MH189952	Mlym141 1	Tajikistan	Central Asia	Tajikistan: Western Pamir, waterlogged pond in the floodplain of the Pyanj River	Present study
Ampullaceana relicta	Ampullaceana	936	DQ980183	isolate Ohri8	Albania	Eastern Europe	Albania	GenBank/BOLD
Ampullaceana relicta	Ampullaceana	937	DQ980184	isolate Ohri7	Albania	Eastern Europe	Albania	GenBank/BOLD
Ampullaceana relicta	Ampullaceana	943	EU818834	isolate 5855	Albania	Eastern Europe	Albania: Chutenisti, Lake Ohrid, SW shore	GenBank/BOLD
Ampullaceana relicta	Ampullaceana	941	EU818822	isolate 5418	Albania	Eastern Europe	Albania: Pole, Lake Ohrid littoral	GenBank/BOLD
Ampullaceana relicta	Ampullaceana	933	DQ980076	Pres6	Macedonia	Eastern Europe	Macedonia	GenBank/BOLD
Ampullaceana relicta	Ampullaceana	933	DQ980185	isolate Pres6	Macedonia	Eastern Europe	Macedonia	GenBank/BOLD
Ampullaceana relicta	Ampullaceana	934	DQ980077	Pres5	Macedonia	Eastern Europe	Macedonia	GenBank/BOLD
Ampullaceana relicta	Ampullaceana	934	DQ980186	isolate Pres5	Macedonia	Eastern Europe	Macedonia	GenBank/BOLD
Ampullaceana relicta	Ampullaceana	936	DQ980074	Ohri8	Macedonia	Eastern Europe	Macedonia	GenBank/BOLD
Ampullaceana relicta	Ampullaceana	937	DQ980075	Ohri7	Macedonia	Eastern Europe	Macedonia	GenBank/BOLD
Ampullaceana relicta	Ampullaceana	938	DQ980078	Ohri4	Macedonia	Eastern Europe	Macedonia	GenBank/BOLD
Ampullaceana relicta	Ampullaceana	938	DQ980187	isolate Ohri4	Macedonia	Eastern Europe	Macedonia	GenBank/BOLD
Ampullaceana relicta	Ampullaceana	940	EU818820	isolate 5416	Macedonia	Eastern Europe	Macedonia: artificial lake of Sum spring	GenBank/BOLD
Ampullaceana relicta	Ampullaceana	940	EU818821	isolate 5417	Macedonia	Eastern Europe	Macedonia: artificial lake of Sum spring	GenBank/BOLD
Ampullaceana relicta	Ampullaceana	935	EU818831	isolate 5820	Macedonia	Eastern Europe	Macedonia: Konsko, Lake Prespa, Island Golem Grad	GenBank/BOLD
Ampullaceana relicta	Ampullaceana	942	EU818830	isolate 5818	Macedonia	Eastern Europe	Macedonia: Radoszda, Lake Ohrid	GenBank/BOLD
Ampullaceana relicta	Ampullaceana	939	EU818818	isolate 5390	Macedonia	Eastern Europe	Macedonia: River Drim N of Lake Ohrid	GenBank/BOLD
Ampullaceana relicta	Ampullaceana	944	EU818838	isolate 5414	Macedonia	Eastern Europe	Macedonia: Sv. Naum, spring lake	GenBank/BOLD
Ampullaceana relicta	Ampullaceana	945	EU818839	isolate 5415	Macedonia	Eastern Europe	Macedonia: Sv. Naum, spring lake	GenBank/BOLD
Ampullaceana sp. Ohrid	Ampullaceana	952	EU818833	isolate 5852	Albania	Eastern Europe	Albania: near Tusemista, fenced spring ponds	GenBank/BOLD
Ampullaceana sp. Ohrid	Ampullaceana	951	EU818825	isolate 5481	Macedonia	Eastern Europe	Macedonia: Sv. Naum, at SE shore of Lake Ohrid	GenBank/BOLD
Ampullaceana sp. Ohrid	Ampullaceana	950	EU818813	isolate 5346	Macedonia	Eastern Europe	Macedonia: Sv. Naum, main spring complex	GenBank/BOLD
Ampullaceana cf. dipkunensis	Ampullaceana	1153	DQ980128	JEG2	Poland	Eastern Europe	Poland	GenBank/BOLD
Ampullaceana cf. dipkunensis	Ampullaceana	1153	MPRAD094	JEG2	Poland	Eastern Europe	Poland	GenBank/BOLD
Ampullaceana cf. dipkunensis	Ampullaceana	1296	MH189855	Mlym12 1	Russia - European North	Northern Europe	Russia: Arkhangelsk Region	Present study
Ampullaceana cf. dipkunensis	Ampullaceana	1296	MH189857	Mlym15	Russia - European North	Northern Europe	Russia: Arkhangelsk Region	Present study
Ampullaceana cf. dipkunensis	Ampullaceana	1296	MH189928	Mlym115	Russia - European North	Northern Europe	Russia: Arkhangelsk Region, Nyandoma district	Present study
Ampullaceana cf. dipkunensis	Ampullaceana	1296	MH189896	Mlym64	Russia - European North	Northern Europe	Russia: Arkhangelsk Region, Shenkursk district	Present study
Ampullaceana cf. dipkunensis	Ampullaceana	1296	MH189898	Mlym66	Russia - European North	Northern Europe	Russia: Arkhangelsk Region, Ustyansky district	Present study
Ampullaceana cf. dipkunensis	Ampullaceana	1309	MH190050	IEPN-G399 3	Russia - European North	Northern Europe	Russia: Arkhangelsk Region, Ustyansky district	Present study
Ampullaceana cf. dipkunensis	Ampullaceana	1296	MH189854	Mlym12	Russia - European North	Northern Europe	Russia: Arkhangelsk Region, Vilegodsky district, Grishin village, Viled River	Present study
Cerasina siamensis	Cerasina	1002	JN794494	UGSB 7499	Myanmar	Southeast Asia	Myanmar: Inle Lake, 20°35'27.2"N 96°52'48.7"E	GenBank/BOLD
Cerasina siamensis	Cerasina	1362	MH190023	Mlym601	Myanmar	Southeast Asia	Myanmar: Kachin state, Bhamo, Irrawaddy River basin	Present study
Cerasina siamensis	Cerasina	1367	MH190028	Mlym607	Myanmar	Southeast Asia	Myanmar: Yangon, Kandawagyi Lake	Present study
Cerasina siamensis	Cerasina	1365	MH190026	Mlym606	Myanmar	Southeast Asia	Myanmar: Yetho Reservoir	Present study
Cerasina siamensis	Cerasina	1366	MH190027	Mlym606 1	Myanmar	Southeast Asia	Myanmar: Yetho Reservoir	Present study
Cerasina siamensis	Cerasina	1005	JN794512	UGSB 7530	Thailand	Southeast Asia	Thailand: Loei River, 17°53'17.9"N 101°54'46.8"E	GenBank/BOLD
Cerasina luteola	Cerasina	1290	ANGEN122	LQDWL-MP1415-MOLC-50	India	South Asia	India: Gujarat, Vadodara	GenBank/BOLD
Cerasina luteola	Cerasina	1003	JN794496	UGSB 7508	Nepal	South Asia	Nepal: Nepalganj, 28°02'36.0"N 81°36'35.0"E	GenBank/BOLD
Cerasina oxiana	Cerasina	985	KT160292	isolate: Chisapani Dhanusa NP	Nepal	South Asia	Nepal	GenBank/BOLD
Cerasina oxiana	Cerasina	1158	KT160293	isolate:Kumaraura Village Dhanusa NP	Nepal	South Asia	Nepal	GenBank/BOLD
Cerasina oxiana	Cerasina	1248	KT160291	Isolate:Shishuwar Bagar NP	Nepal	South Asia	Nepal	GenBank/BOLD
Cerasina oxiana	Cerasina	1272	KT160288	Isolate: SW527	Nepal	South Asia	Nepal	GenBank/BOLD
Cerasina oxiana	Cerasina	1272	KT160289	Isolate: SW529	Nepal	South Asia	Nepal	GenBank/BOLD
Cerasina oxiana	Cerasina	1273	KT160290	Isolate: SW559	Nepal	South Asia	Nepal	GenBank/BOLD
Cerasina oxiana	Cerasina	1004	JN794506	UGSB 7522	Nepal	South Asia	Nepal: Bharatpur, 27°36'49.0"N 84°25'20.0"E	GenBank/BOLD
Cerasina oxiana	Cerasina	1324	MH189935	Mlym135 1	Tajikistan	Central Asia	Tajikistan: Drainage ditch at the village of Kurbonshahid	Present study
Cerasina oxiana	Cerasina	1324	MH189936	Mlym135 2	Tajikistan	Central Asia	Tajikistan: Drainage ditch at the village of Kurbonshahid	Present study
Cerasina oxiana	Cerasina	1324	MH189937	Mlym135 3	Tajikistan	Central Asia	Tajikistan: Drainage ditch at the village of Kurbonshahid	Present study
Cerasina oxiana	Cerasina	1324	MH189938	Mlym135 4	Tajikistan	Central Asia	Tajikistan: Drainage ditch at the village of Kurbonshahid	Present study
Kamtschaticana kamtschatica	Kamtschaticana	16	KM067590	IEPN-G369.1	Russia - Far East	North Asia	Russia: Kamchatka, Valley of Geysers	GenBank/BOLD
Kamtschaticana kamtschatica	Kamtschaticana	17	KM067591	IEPN-G369.2	Russia - Far East	North Asia	Russia: Kamchatka, Valley of Geysers	GenBank/BOLD
Kamtschaticana kamtschatica	Kamtschaticana	17	KM067593	IEPN-G370.1	Russia - Far East	North Asia	Russia: Kamchatka, Valley of Geysers	GenBank/BOLD
Kamtschaticana kamtschatica	Kamtschaticana	17	KM067594	IEPN-G371.1	Russia - Far East	North Asia	Russia: Kamchatka, Valley of Geysers	GenBank/BOLD
Kamtschaticana kamtschatica	Kamtschaticana	18	KM067592	IEPN-G369.3	Russia - Far East	North Asia	Russia: Kamchatka, Valley of Geysers	GenBank/BOLD
Kamtschaticana kamtschatica	Kamtschaticana	19	KM067595	IEPN-G373.1	Russia - Far East	North Asia	Russia: Kamchatka, Valley of Geysers	GenBank/BOLD
Kamtschaticana kamtschatica	Kamtschaticana	19	MH189872	Mlym44 8	Russia - Far East	North Asia	Russia: Kamchatka, Valley of Geysers	Present study
Kamtschaticana kamtschatica	Kamtschaticana	19	MH189875	Mlym45 2	Russia - Far East	North Asia	Russia: Kamchatka, Valley of Geysers	Present study
Kamtschaticana kamtschatica	Kamtschaticana	19	MH189876	Mlym45 3	Russia - Far East	North Asia	Russia: Kamchatka, Valley of Geysers	Present study
Kamtschaticana kamtschatica	Kamtschaticana	1376	MH189873	Mlym44 10	Russia - Far East	North Asia	Russia: Kamchatka, Valley of Geysers	Present study
Kamtschaticana kamtschatica	Kamtschaticana	1376	MH189871	Mlym44 4	Russia - Far East	North Asia	Russia: Kamchatka, Valley of Geysers	Present study
Kamtschaticana kamtschatica	Kamtschaticana	1377	MH189874	Mlym45 1	Russia - Far East	North Asia	Russia: Kamchatka, Valley of Geysers	Present study
Kamtschaticana kamtschatica	Kamtschaticana	1378	MH189877	Mlym45 4	Russia - Far East	North Asia	Russia: Kamchatka, Valley of Geysers	Present study
Kamtschaticana kamtschatica	Kamtschaticana	1378	MH189879	Mlym45 6	Russia - Far East	North Asia	Russia: Kamchatka, Valley of Geysers	Present study
Kamtschaticana kamtschatica	Kamtschaticana	1378	MH189880	Mlym45 7	Russia - Far East	North Asia	Russia: Kamchatka, Valley of Geysers	Present study
Kamtschaticana kamtschatica	Kamtschaticana	1378	MH189881	Mlym45 8	Russia - Far East	North Asia	Russia: Kamchatka, Valley of Geysers	Present study
Kamtschaticana kamtschatica	Kamtschaticana	1378	MH189882	Mlym45 9	Russia - Far East	North Asia	Russia: Kamchatka, Valley of Geysers	Present study
Kamtschaticana kamtschatica	Kamtschaticana	1379	MH189883	Mlym45 10	Russia - Far East	North Asia	Russia: Kamchatka, Valley of Geysers	Present study
Kamtschaticana kamtschatica	Kamtschaticana	1379	MH189878	Mlym45 5	Russia - Far East	North Asia	Russia: Kamchatka, Valley of Geysers	Present study
Kamtschaticana kamtschatica	Kamtschaticana	10	KM067575	IEPN-G381.6	Russia - Far East	North Asia	Russia: Kamchatka, Karymshinskie Hot Springs	GenBank/BOLD
Kamtschaticana kamtschatica	Kamtschaticana	10	KM067576	IEPN-G381.7	Russia - Far East	North Asia	Russia: Kamchatka, Karymshinskie Hot Springs	GenBank/BOLD
Kamtschaticana kamtschatica	Kamtschaticana	10	KM067577	IEPN-G381.8	Russia - Far East	North Asia	Russia: Kamchatka, Karymshinskie Hot Springs	GenBank/BOLD
Kamtschaticana kamtschatica	Kamtschaticana	11	KM067573	IEPN-G381.4	Russia - Far East	North Asia	Russia: Kamchatka, Karymshinskie Hot Springs	GenBank/BOLD
Kamtschaticana kamtschatica	Kamtschaticana	12	KM067574	IEPN-G381.5	Russia - Far East	North Asia	Russia: Kamchatka, Karymshinskie Hot Springs	GenBank/BOLD
Kamtschaticana kamtschatica	Kamtschaticana	13	KM067578	IEPN-G108	Russia - Far East	North Asia	Russia: Kamchatka, Nalychevskie Hot Springs	GenBank/BOLD
Kamtschaticana kamtschatica	Kamtschaticana	13	KM067581	IEPN-G112-1	Russia - Far East	North Asia	Russia: Kamchatka, Nalychevskie Hot Springs	GenBank/BOLD
Kamtschaticana kamtschatica	Kamtschaticana	13	KM067582	IEPN-G112	Russia - Far East	North Asia	Russia: Kamchatka, Nalychevskie Hot Springs	GenBank/BOLD
Kamtschaticana kamtschatica	Kamtschaticana	13	KM067583	IEPN-G118	Russia - Far East	North Asia	Russia: Kamchatka, Nalychevskie Hot Springs	GenBank/BOLD
Kamtschaticana kamtschatica	Kamtschaticana	9	KX056251	Mlym-102	Russia - Far East	North Asia	Russia: Kamchatka, Plotnikova River	GenBank/BOLD
Kamtschaticana kamtschatica	Kamtschaticana	15	KM067584	IEPN-G366.1	Russia - Far East	North Asia	Russia: Kamchatka, Nizhne-Semyachikskie Hot Springs	GenBank/BOLD
Kamtschaticana kamtschatica	Kamtschaticana	15	KM067585	IEPN-G366.2	Russia - Far East	North Asia	Russia: Kamchatka, Nizhne-Semyachikskie Hot Springs	GenBank/BOLD
Kamtschaticana kamtschatica	Kamtschaticana	15	KM067586	IEPN-G366.3	Russia - Far East	North Asia	Russia: Kamchatka, Nizhne-Semyachikskie Hot Springs	GenBank/BOLD
Kamtschaticana kamtschatica	Kamtschaticana	15	KM067587	IEPN-G366.4	Russia - Far East	North Asia	Russia: Kamchatka, Nizhne-Semyachikskie Hot Springs	GenBank/BOLD
Kamtschaticana kamtschatica	Kamtschaticana	15	KM067588	IEPN-G367.1	Russia - Far East	North Asia	Russia: Kamchatka, Nizhne-Semyachikskie Hot Springs	GenBank/BOLD
Kamtschaticana kamtschatica	Kamtschaticana	15	KM067589	IEPN-G368.1	Russia - Far East	North Asia	Russia: Kamchatka, Nizhne-Semyachikskie Hot Springs	GenBank/BOLD
Kamtschaticana kamtschatica	Kamtschaticana	14	KM067579	IEPN-G110	Russia - Far East	North Asia	Russia: Kamchatka, Talovskie Hot Spring	GenBank/BOLD
Kamtschaticana kamtschatica	Kamtschaticana	14	KM067580	IEPN-G110-1	Russia - Far East	North Asia	Russia: Kamchatka, Talovskie Hot Springs	GenBank/BOLD
Kamtschaticana kamtschatica	Kamtschaticana	1354	MH190003	Mlym249 1	Russia - Far East	North Asia	Russia: Kamchatka, the village of Nachiki, Plotnikova River	Present study
Kamtschaticana kamtschatica	Kamtschaticana	1354	MH190004	Mlym249 2	Russia - Far East	North Asia	Russia: Kamchatka, the village of Nachiki, Plotnikova River	Present study
Kamtschaticana kamtschatica	Kamtschaticana	1354	MH190005	Mlym249 5	Russia - Far East	North Asia	Russia: Kamchatka, the village of Nachiki, Plotnikova River	Present study
Kamtschaticana kamtschatica	Kamtschaticana	1370	MH190037	Mlym625 1	Russia - Far East	North Asia	Russia: Khabarovsk Krai, Nikolaevsky district, Kamora River	Present study
Kamtschaticana kamtschatica	Kamtschaticana	1371	MH190038	Mlym625 2	Russia - Far East	North Asia	Russia: Khabarovsk Krai, Nikolaevsky district, Kamora River	Present study
Kamtschaticana kamtschatica	Kamtschaticana	1373	MH190040	Mlym627 1	Russia - Far East	North Asia	Russia: Khabarovsk Krai, Nikolaevsky district, V. Patkha River	Present study
Kamtschaticana kamtschatica	Kamtschaticana	1374	MH190041	Mlym627 2	Russia - Far East	North Asia	Russia: Khabarovsk Krai, Nikolaevsky district, V. Patkha River	Present study
Kamtschaticana kamtschatica	Kamtschaticana	1374	MH190042	Mlym627 3	Russia - Far East	North Asia	Russia: Khabarovsk Krai, Nikolaevsky district, V. Patkha River	Present study
Kamtschaticana kamtschatica	Kamtschaticana	8	MH189918	Mlym101 10	Russia - Far East	North Asia	Russia: Khabarovsk Krai, puddle near Chegdomynka River	Present study
Kamtschaticana kamtschatica	Kamtschaticana	8	MH189913	Mlym101 5	Russia - Far East	North Asia	Russia: Khabarovsk Krai, puddle near Chegdomynka River	Present study
Kamtschaticana kamtschatica	Kamtschaticana	8	MH189914	Mlym101 6	Russia - Far East	North Asia	Russia: Khabarovsk Krai, puddle near Chegdomynka River	Present study
Kamtschaticana kamtschatica	Kamtschaticana	8	MH189915	Mlym101 7	Russia - Far East	North Asia	Russia: Khabarovsk Krai, puddle near Chegdomynka River	Present study
Kamtschaticana kamtschatica	Kamtschaticana	8	MH189916	Mlym101 8	Russia - Far East	North Asia	Russia: Khabarovsk Krai, puddle near Chegdomynka River	Present study
Kamtschaticana kamtschatica	Kamtschaticana	8	MH189917	Mlym101 9	Russia - Far East	North Asia	Russia: Khabarovsk Krai, puddle near Chegdomynka River	Present study
Kamtschaticana kamtschatica	Kamtschaticana	8	MH189911	Mlym101 3	Russia - Far East	North Asia	Russia: Khabarovsk Krai, puddle near Chegdomynka River	Present study
Kamtschaticana kamtschatica	Kamtschaticana	8	MH189912	Mlym101 4	Russia - Far East	North Asia	Russia: Khabarovsk Krai, puddle near Chegdomynka River	Present study
Kamtschaticana kamtschatica	Kamtschaticana	1368	MH190033	Mlym623 1	Russia - Far East	North Asia	Russia: Khabarovsk Krai, Verkhnebureinsky district, Sutyr River	Present study
Kamtschaticana kamtschatica	Kamtschaticana	8	KX056248	Mlym-101	Russia - Far East	North Asia	Russia: Khabarovsk Krai, Chegdomynka River	GenBank/BOLD
Kamtschaticana kamtschatica	Kamtschaticana	8	KX056249	Mlym-101/1	Russia - Far East	North Asia	Russia: Khabarovsk Krai, Chegdomynka River	GenBank/BOLD
Kamtschaticana kamtschatica	Kamtschaticana	8	KX056250	Mlym-101/2	Russia - Far East	North Asia	Russia: Khabarovsk Krai, Chegdomynka River	GenBank/BOLD
Kamtschaticana kamtschatica	Kamtschaticana	7	KX056247	Mlym-85	Russia - East Siberia	North Asia	Russia: Republic of Buryatia, Bagdarinka River	GenBank/BOLD
Kamtschaticana kamtschatica	Kamtschaticana	6	KX056245	Mlym-84	Russia - East Siberia	North Asia	Russia: Republic of Buryatia, Baunt Hot Spring	GenBank/BOLD
Kamtschaticana kamtschatica	Kamtschaticana	6	KX056246	Mlym-84	Russia - East Siberia	North Asia	Russia: Republic of Buryatia, Baunt Hot Spring	GenBank/BOLD
Kamtschaticana kamtschatica	Kamtschaticana	10	KM067572	IEPN-G381.1	Russia - Far East	North Asia	Russia:Kamchatka, Karymshinskie Hot Springs	GenBank/BOLD
Peregriana dolgini	Peregriana	888	KT030079	SNSD:Moll:S5217	Russia - East Siberia	North Asia	Russia: Altay Territory, a swamp in the floodplain of Kulunda River	GenBank/BOLD
Peregriana dolgini	Peregriana	1306	MH189997	Mlym161	Russia - European North	Northern Europe	Russia: Nenets Autonomous Area, Haipudyrskaya Bay	Present study
Peregriana dolgini	Peregriana	1306	MH189998	Mlym161 1	Russia - European North	Northern Europe	Russia: Nenets Autonomous Area, Haipudyrskaya Bay	Present study
Peregriana dolgini	Peregriana	1306	MH189886	Mlym50	Russia - European North	Northern Europe	Russia: Nenets Autonomous Area, Haipudyrskaya Bay	Present study
Peregriana dolgini	Peregriana	1351	MH189999	Mlym162	Russia - European North	Northern Europe	Russia: Nenets Autonomous Area, Haipudyrskaya Bay	Present study
Peregriana dolgini	Peregriana	882	KT030067	MlymB-61	Russia - East Siberia	North Asia	Russia: Republic of Buryatia, Lake Kiron	GenBank/BOLD
Peregriana dolgini	Peregriana	882	KT030068	MlymB-62	Russia - East Siberia	North Asia	Russia: Republic of Buryatia, Lake Kiron	GenBank/BOLD
Peregriana dolgini	Peregriana	882	KT030069	MlymB-63	Russia - East Siberia	North Asia	Russia: Republic of Buryatia, Lake Kiron	GenBank/BOLD
Peregriana dolgini	Peregriana	883	KT030070	MlymB-87	Russia - East Siberia	North Asia	Russia: Republic of Buryatia, Verkhnyaya Angara River	GenBank/BOLD
Peregriana dolgini	Peregriana	883	KT030077	MlymB-112	Russia - East Siberia	North Asia	Russia: Republic of Buryatia, Verkhnyaya Angara River	GenBank/BOLD
Peregriana dolgini	Peregriana	884	KT030071	MlymB-88	Russia - East Siberia	North Asia	Russia: Republic of Buryatia, Verkhnyaya Angara River	GenBank/BOLD
Peregriana dolgini	Peregriana	884	KT030072	MlymB-89	Russia - East Siberia	North Asia	Russia: Republic of Buryatia, Verkhnyaya Angara River	GenBank/BOLD
Peregriana dolgini	Peregriana	884	KT030073	MlymB-90	Russia - East Siberia	North Asia	Russia: Republic of Buryatia, Verkhnyaya Angara River	GenBank/BOLD
Peregriana dolgini	Peregriana	885	KT030074	MlymB-91	Russia - East Siberia	North Asia	Russia: Republic of Buryatia, Verkhnyaya Angara River	GenBank/BOLD
Peregriana dolgini	Peregriana	886	KT030075	MlymB-109	Russia - East Siberia	North Asia	Russia: Republic of Buryatia, Verkhnyaya Angara River	GenBank/BOLD
Peregriana dolgini	Peregriana	886	KT030076	MlymB-111	Russia - East Siberia	North Asia	Russia: Republic of Buryatia, Verkhnyaya Angara River	GenBank/BOLD
Peregriana dolgini	Peregriana	887	KT030078	MlymB-114	Russia - East Siberia	North Asia	Russia: Republic of Buryatia, Verkhnyaya Angara River	GenBank/BOLD
Peregriana dolgini	Peregriana	1342	MH189979	Mlym152 1	Russia - East Siberia	North Asia	Russia: Republic of Buryatia, Lake Baikal, a puddle in the floodplain of the Abramikha River	Present study
Peregriana dolgini	Peregriana	1342	MH189980	Mlym152 2	Russia - East Siberia	North Asia	Russia: Republic of Buryatia, Lake Baikal, a puddle in the floodplain of the Abramikha River	Present study
Peregriana dolgini	Peregriana	1342	MH189981	Mlym152 3	Russia - East Siberia	North Asia	Russia: Republic of Buryatia, Lake Baikal, a puddle in the floodplain of the Abramikha River	Present study
Peregriana dolgini	Peregriana	1342	MH189982	Mlym152 4	Russia - East Siberia	North Asia	Russia: Republic of Buryatia, Lake Baikal, a puddle in the floodplain of the Abramikha River	Present study
Peregriana dolgini	Peregriana	1342	MH189983	Mlym152 5	Russia - East Siberia	North Asia	Russia: Republic of Buryatia, Lake Baikal, a puddle in the floodplain of the Abramikha River	Present study
Peregriana dolgini	Peregriana	1342	MH189984	Mlym152 6	Russia - East Siberia	North Asia	Russia: Republic of Buryatia, Lake Baikal, a puddle in the floodplain of the Abramikha River	Present study
Peregriana dolgini	Peregriana	884	MH189902	Mlym83	Russia - West Siberia	North Asia	Russia: Tyumen Region, Yamalo-Nenets Autonomous Area, Krasnoselkupsky district	Present study
Peregriana dolgini	Peregriana	1311	MH189900	Mlym81	Russia - West Siberia	North Asia	Russia: Tyumen Region, Yamalo-Nenets Autonomous Area, Krasnoselkupsky district	Present study
Peregriana peregra	Peregriana	898	EU818832	isolate 5846	Albania	Eastern Europe	Albania: Dibre, Cidhne, gorge of Pr. i Setes	GenBank/BOLD
Peregriana peregra	Peregriana	893	EU818815	isolate 5378	Albania	Eastern Europe	Albania: Dibre, Gurre-Lure, gorge of Pr. i Setes	GenBank/BOLD
Peregriana peregra	Peregriana	1240	DQ980158	RLL12	Croatia	Eastern Europe	Croatia	GenBank/BOLD
Peregriana peregra	Peregriana	1240	MPRAD123	RLL12	Croatia	Eastern Europe	Croatia	GenBank/BOLD
Peregriana peregra	Peregriana	911	KP242651	isolate LBN1	France	Western Europe	France: La Barthe-de-Neste, 43°04'12.0"N 0°23'24.0"E	GenBank/BOLD
Peregriana peregra	Peregriana	911	KP242653	isolate LBN11	France	Western Europe	France: La Barthe-de-Neste, 43°04'12.0"N 0°23'24.0"E	GenBank/BOLD
Peregriana peregra	Peregriana	911	KP242655	isolate LBN2	France	Western Europe	France: La Barthe-de-Neste, 43°04'12.0"N 0°23'24.0"E	GenBank/BOLD
Peregriana peregra	Peregriana	911	KP242657	isolate LBN4	France	Western Europe	France: La Barthe-de-Neste, 43°04'12.0"N 0°23'24.0"E	GenBank/BOLD
Peregriana peregra	Peregriana	912	KP242652	isolate LBN10	France	Western Europe	France: La Barthe-de-Neste, 43°04'12.0"N 0°23'24.0"E	GenBank/BOLD
Peregriana peregra	Peregriana	913	KP242654	isolate LBN12	France	Western Europe	France: La Barthe-de-Neste, 43°04'12.0"N 0°23'24.0"E	GenBank/BOLD
Peregriana peregra	Peregriana	914	KP242656	isolate LBN3	France	Western Europe	France: La Barthe-de-Neste, 43°04'12.0"N 0°23'24.0"E	GenBank/BOLD
Peregriana peregra	Peregriana	915	KP242658	isolate LBN5	France	Western Europe	France: La Barthe-de-Neste, 43°04'12.0"N 0°23'24.0"E	GenBank/BOLD
Peregriana peregra	Peregriana	915	KP242661	isolate LBN8	France	Western Europe	France: La Barthe-de-Neste, 43°04'12.0"N 0°23'24.0"E	GenBank/BOLD
Peregriana peregra	Peregriana	916	KP242659	isolate LBN6	France	Western Europe	France: La Barthe-de-Neste, 43°04'12.0"N 0°23'24.0"E	GenBank/BOLD
Peregriana peregra	Peregriana	916	KP242660	isolate LBN7	France	Western Europe	France: La Barthe-de-Neste, 43°04'12.0"N 0°23'24.0"E	GenBank/BOLD
Peregriana peregra	Peregriana	915	KP242736	isolate PBX1	France	Western Europe	France: Prat-Bonrepaux, 43°01'48.0"N 1°01'12.0"E	GenBank/BOLD
Peregriana peregra	Peregriana	915	KP242737	isolate PBX10	France	Western Europe	France: Prat-Bonrepaux, 43°01'48.0"N 1°01'12.0"E	GenBank/BOLD
Peregriana peregra	Peregriana	915	KP242738	isolate PBX11	France	Western Europe	France: Prat-Bonrepaux, 43°01'48.0"N 1°01'12.0"E	GenBank/BOLD
Peregriana peregra	Peregriana	915	KP242739	isolate PBX12	France	Western Europe	France: Prat-Bonrepaux, 43°01'48.0"N 1°01'12.0"E	GenBank/BOLD
Peregriana peregra	Peregriana	915	KP242740	isolate PBX13	France	Western Europe	France: Prat-Bonrepaux, 43°01'48.0"N 1°01'12.0"E	GenBank/BOLD
Peregriana peregra	Peregriana	915	KP242741	isolate PBX2	France	Western Europe	France: Prat-Bonrepaux, 43°01'48.0"N 1°01'12.0"E	GenBank/BOLD
Peregriana peregra	Peregriana	915	KP242742	isolate PBX3	France	Western Europe	France: Prat-Bonrepaux, 43°01'48.0"N 1°01'12.0"E	GenBank/BOLD
Peregriana peregra	Peregriana	915	KP242743	isolate PBX4	France	Western Europe	France: Prat-Bonrepaux, 43°01'48.0"N 1°01'12.0"E	GenBank/BOLD
Peregriana peregra	Peregriana	915	KP242744	isolate PBX5	France	Western Europe	France: Prat-Bonrepaux, 43°01'48.0"N 1°01'12.0"E	GenBank/BOLD
Peregriana peregra	Peregriana	915	KP242745	isolate PBX6	France	Western Europe	France: Prat-Bonrepaux, 43°01'48.0"N 1°01'12.0"E	GenBank/BOLD
Peregriana peregra	Peregriana	915	KP242746	isolate PBX8	France	Western Europe	France: Prat-Bonrepaux, 43°01'48.0"N 1°01'12.0"E	GenBank/BOLD
Peregriana peregra	Peregriana	915	KP242747	isolate PBX9	France	Western Europe	France: Prat-Bonrepaux, 43°01'48.0"N 1°01'12.0"E	GenBank/BOLD
Peregriana peregra	Peregriana	901	KP242379	isolate BZY1	France	Western Europe	France: Villeneuve-Lécussan, 43°07'48.0"N 0°27'36.0"E	GenBank/BOLD
Peregriana peregra	Peregriana	901	KP242390	isolate BZY7	France	Western Europe	France: Villeneuve-Lécussan, 43°07'48.0"N 0°27'36.0"E	GenBank/BOLD
Peregriana peregra	Peregriana	901	KP242391	isolate BZY8	France	Western Europe	France: Villeneuve-Lécussan, 43°07'48.0"N 0°27'36.0"E	GenBank/BOLD
Peregriana peregra	Peregriana	901	KP242392	isolate BZY9	France	Western Europe	France: Villeneuve-Lécussan, 43°07'48.0"N 0°27'36.0"E	GenBank/BOLD
Peregriana peregra	Peregriana	902	KP242380	isolate BZY10	France	Western Europe	France: Villeneuve-Lécussan, 43°07'48.0"N 0°27'36.0"E	GenBank/BOLD
Peregriana peregra	Peregriana	903	KP242381	isolate BZY11	France	Western Europe	France: Villeneuve-Lécussan, 43°07'48.0"N 0°27'36.0"E	GenBank/BOLD
Peregriana peregra	Peregriana	904	KP242382	isolate BZY12	France	Western Europe	France: Villeneuve-Lécussan, 43°07'48.0"N 0°27'36.0"E	GenBank/BOLD
Peregriana peregra	Peregriana	904	KP242388	isolate BZY5	France	Western Europe	France: Villeneuve-Lécussan, 43°07'48.0"N 0°27'36.0"E	GenBank/BOLD
Peregriana peregra	Peregriana	905	KP242383	isolate BZY13	France	Western Europe	France: Villeneuve-Lécussan, 43°07'48.0"N 0°27'36.0"E	GenBank/BOLD
Peregriana peregra	Peregriana	906	KP242384	isolate BZY14	France	Western Europe	France: Villeneuve-Lécussan, 43°07'48.0"N 0°27'36.0"E	GenBank/BOLD
Peregriana peregra	Peregriana	907	KP242385	isolate BZY2	France	Western Europe	France: Villeneuve-Lécussan, 43°07'48.0"N 0°27'36.0"E	GenBank/BOLD
Peregriana peregra	Peregriana	908	KP242386	isolate BZY3	France	Western Europe	France: Villeneuve-Lécussan, 43°07'48.0"N 0°27'36.0"E	GenBank/BOLD
Peregriana peregra	Peregriana	909	KP242387	isolate BZY4	France	Western Europe	France: Villeneuve-Lécussan, 43°07'48.0"N 0°27'36.0"E	GenBank/BOLD
Peregriana peregra	Peregriana	910	KP242389	isolate BZY6	France	Western Europe	France: Villeneuve-Lécussan, 43°07'48.0"N 0°27'36.0"E	GenBank/BOLD
Peregriana peregra	Peregriana	897	EU818829	isolate 5812	France	Western Europe	France: Corsica, Corte, Tavignano river	GenBank/BOLD
Peregriana peregra	Peregriana	1249	DQ980073	SMH1	Germany	Western Europe	Germany	GenBank/BOLD
Peregriana peregra	Peregriana	1249	MPRAD044	SMH1	Germany	Western Europe	Germany	GenBank/BOLD
Peregriana peregra	Peregriana	899	HG932226	SNSD Moll 51275	Germany	Western Europe	Germany: Saxony	GenBank/BOLD
Peregriana peregra	Peregriana	921	LT623598	SNSD:Moll:51276	Germany	Western Europe	Germany: Saxony	GenBank/BOLD
Peregriana peregra	Peregriana	922	LT623599	SNSD:Moll:51277	Germany	Western Europe	Germany: Saxony	GenBank/BOLD
Peregriana peregra	Peregriana	892	EU818814	isolate 5348	Greece	Southern Europe	Greece: Kalpaki, Vellas karstic spring	GenBank/BOLD
Peregriana peregra	Peregriana	923	LT623600	SNSD:Moll:52431	Italy	Southern Europe	Italy: Lombardia	GenBank/BOLD
Peregriana peregra	Peregriana	890	EU818809	isolate 5339	Macedonia	Eastern Europe	Macedonia: Lubaniste, creek flowing into Lake Ohrid	GenBank/BOLD
Peregriana peregra	Peregriana	890	EU818810	isolate 5340	Macedonia	Eastern Europe	Macedonia: Lubaniste, creek flowing into Lake Ohrid	GenBank/BOLD
Peregriana peregra	Peregriana	891	EU818812	isolate 5345	Macedonia	Eastern Europe	Macedonia: Sv. Naum, main spring complex	GenBank/BOLD
Peregriana peregra	Peregriana	889	EU818803	isolate 5095	Montenegro	Eastern Europe	Montenegro: Zavrh, Zeta river	GenBank/BOLD
Peregriana peregra	Peregriana	918	KX056252	INEP-409/1	Russia - European North	Northern Europe	Russia: Arkhangelsk Region, a pond near Guzhovo village	GenBank/BOLD
Peregriana peregra	Peregriana	896	EU818828	isolate 5810	Serbia	Eastern Europe	Serbia: Sebrat, Rujan stream between Sebrat and Siviniste	GenBank/BOLD
Peregriana peregra	Peregriana	920	KX056254	Mlym-120/3	Slovakia	Eastern Europe	Slovakia: Eastern Carpathians	GenBank/BOLD
Peregriana peregra	Peregriana	920	MH189931	Mlym119 2	Slovakia	Eastern Europe	Slovakia: Eastern Carpathians	Present study
Peregriana peregra	Peregriana	919	KX056253	Mlym-117/3	Slovakia	Eastern Europe	Slovakia: Low Tatras, a river near Vihodna	GenBank/BOLD
Peregriana peregra	Peregriana	917	KU950449	Mlym-116	Slovakia	Eastern Europe	Slovakia: Low Tatras, trout pond near Vihodna	GenBank/BOLD
Peregriana peregra	Peregriana	919	MH189930	Mlym118 1	Slovakia	Eastern Europe	Slovakia: the High Tatras	Present study
Peregriana peregra	Peregriana	919	MH189929	Mlym117 2	Slovakia	Eastern Europe	Slovakia: the Low Tatras	Present study
Peregriana peregra	Peregriana	900	HG932227	SNSD Moll S6139	Slovenia	Eastern Europe	Slovenia: Žalec, Velika Reka near Prebold	GenBank/BOLD
Peregriana peregra	Peregriana	1152	DQ980055	RET4	Switzerland	Western Europe	Switzerland	GenBank/BOLD
Peregriana peregra	Peregriana	1152	DQ980056	RET11	Switzerland	Western Europe	Switzerland	GenBank/BOLD
Peregriana peregra	Peregriana	1152	DQ980057	RET27	Switzerland	Western Europe	Switzerland	GenBank/BOLD
Peregriana peregra	Peregriana	1152	DQ980058	RET30	Switzerland	Western Europe	Switzerland	GenBank/BOLD
Peregriana peregra	Peregriana	1152	DQ980059	RET36	Switzerland	Western Europe	Switzerland	GenBank/BOLD
Peregriana peregra	Peregriana	1152	DQ980060	HON7	Switzerland	Western Europe	Switzerland	GenBank/BOLD
Peregriana peregra	Peregriana	1152	DQ980061	HON12	Switzerland	Western Europe	Switzerland	GenBank/BOLD
Peregriana peregra	Peregriana	1152	DQ980062	HON17	Switzerland	Western Europe	Switzerland	GenBank/BOLD
Peregriana peregra	Peregriana	1152	MPRAD026	No Data	Switzerland	Western Europe	Switzerland	GenBank/BOLD
Peregriana peregra	Peregriana	1152	MPRAD027	RET11	Switzerland	Western Europe	Switzerland	GenBank/BOLD
Peregriana peregra	Peregriana	1152	MPRAD028	RET27	Switzerland	Western Europe	Switzerland	GenBank/BOLD
Peregriana peregra	Peregriana	1152	MPRAD029	RET30	Switzerland	Western Europe	Switzerland	GenBank/BOLD
Peregriana peregra	Peregriana	1152	MPRAD030	RET36	Switzerland	Western Europe	Switzerland	GenBank/BOLD
Peregriana peregra	Peregriana	1152	MPRAD031	HON7	Switzerland	Western Europe	Switzerland	GenBank/BOLD
Peregriana peregra	Peregriana	1152	MPRAD032	HON12	Switzerland	Western Europe	Switzerland	GenBank/BOLD
Peregriana peregra	Peregriana	1152	MPRAD033	HON17	Switzerland	Western Europe	Switzerland	GenBank/BOLD
Peregriana peregra	Peregriana	1160	DQ980082	LYS10	Switzerland	Western Europe	Switzerland	GenBank/BOLD
Peregriana peregra	Peregriana	1160	MPRAD048	LYS10	Switzerland	Western Europe	Switzerland	GenBank/BOLD
Peregriana peregra	Peregriana	894	EU818816	isolate 5382	Turkey	Middle East	Turkey: Isparta, Aglasun, channel	GenBank/BOLD
Peregriana peregra	Peregriana	895	EU818817	isolate 5383	Turkey	Middle East	Turkey: Isparta, Aglasun, channel	GenBank/BOLD
Myxas glutinosa	Myxas	21	EU818798	No Data	Finland	Northern Europe	Finland: Aaland Island, Lake Bolstaholm	GenBank/BOLD
Radix alticola	Radix	1071	JN794495	UGSB 7507	Nepal	South Asia	Nepal: Chitlang, 27°39'00.0"N 85°09'00.0"E	GenBank/BOLD
Radix alticola	Radix	1337	MH189966	Mlym147 3	Tajikistan	Central Asia	Tajikistan: cold brook near the fortress of Deruzh	Present study
Radix alticola	Radix	1337	MH189964	Mlym147 1	Tajikistan	Central Asia	Tajikistan: cold brook near the fortress of Deruzh	Present study
Radix alticola	Radix	1337	MH189965	Mlym147 2	Tajikistan	Central Asia	Tajikistan: cold brook near the fortress of Deruzh	Present study
Radix alticola	Radix	1330	MH189953	Mlym142 1	Tajikistan	Central Asia	Tajikistan: thermal spring north of the village of Jelanda	Present study
Radix alticola	Radix	1331	MH189954	Mlym142 2	Tajikistan	Central Asia	Tajikistan: thermal spring north of the village of Jelanda	Present study
Radix alticola	Radix	1328	MH189949	Mlym140 1	Tajikistan	Central Asia	Tajikistan: Western Pamir, floodplain of the Shahdar River	Present study
Radix alticola	Radix	1328	MH189950	Mlym140 2	Tajikistan	Central Asia	Tajikistan: Western Pamir, floodplain of the Shahdar River	Present study
Radix alticola	Radix	1328	MH189951	Mlym140 3	Tajikistan	Central Asia	Tajikistan: Western Pamir, floodplain of the Shahdar River	Present study
Radix alticola	Radix	1328	MH189973	Mlym150 1	Tajikistan	Central Asia	Tajikistan: Western Pamir, thermal spring north in the village of Jelanda	Present study
Radix alticola	Radix	1328	MH189974	Mlym150 2	Tajikistan	Central Asia	Tajikistan: Western Pamir, thermal spring north in the village of Jelanda	Present study
Radix alticola	Radix	1328	MH189975	Mlym150 3	Tajikistan	Central Asia	Tajikistan: Western Pamir, thermal spring north in the village of Jelanda	Present study
Radix auricularia	Radix	1133	DQ980121	DEL1	Albania	Eastern Europe	Albania	GenBank/BOLD
Radix auricularia	Radix	1293	MPRAD087	DEL1	Albania	Eastern Europe	Albania	GenBank/BOLD
Radix auricularia	Radix	61	EU818819	No Data	Albania	Eastern Europe	Albania: Zagradec, Lake Mikri Prespa	GenBank/BOLD
Radix auricularia	Radix	69	JN794353	UGSB 7320	Armenia	Eastern Europe	Armenia: 40°10'51.0"N 45°13'47.6"E	GenBank/BOLD
Radix auricularia	Radix	69	JN794354	UGSB 7321	Armenia	Eastern Europe	Armenia: 40°10'51.0"N 45°13'47.6"E	GenBank/BOLD
Radix auricularia	Radix	68	JN794351	UGSB 7318	Armenia	Eastern Europe	Armenia: 40°29'58.6"N 44°44'21.2"E	GenBank/BOLD
Radix auricularia	Radix	68	JN794352	UGSB 7319	Armenia	Eastern Europe	Armenia: 40°29'58.6"N 44°44'21.2"E	GenBank/BOLD
Radix auricularia	Radix	994	JN794428	UGSB 7396	China - Tibet	China - Tibet	China: Qinghai, 35°26'01.5"N 93°36'04.1"E	GenBank/BOLD
Radix auricularia	Radix	991	JN794423	UGSB 7391	China - Tibet	China - Tibet	China: Qinghai, 36°35'54.2"N 95°00'10.7"E	GenBank/BOLD
Radix auricularia	Radix	992	JN794424	UGSB 7392	China - Tibet	China - Tibet	China: Qinghai, 36°35'54.2"N 95°00'10.7"E	GenBank/BOLD
Radix auricularia	Radix	995	JN794432	UGSB 7400	China - Tibet	China - Tibet	China: Tibet Autonomous Region, 29°03'43.6"N 87°43'00.3"E	GenBank/BOLD
Radix auricularia	Radix	996	JN794433	UGSB 7401	China - Tibet	China - Tibet	China: Tibet Autonomous Region, 29°03'43.6"N 87°43'00.3"E	GenBank/BOLD
Radix auricularia	Radix	998	JN794472	UGSB 7440	China - Tibet	China - Tibet	China: Tibet Autonomous Region, 29°03'43.6"N 87°43'00.3"E	GenBank/BOLD
Radix auricularia	Radix	879	KT326304	UGSB 10146	China - Tibet	China - Tibet	China: Xinghai, 35°24'18.0"N 99°25'47.6"E	GenBank/BOLD
Radix auricularia	Radix	880	KT326305	UGSB 10147	China - Tibet	China - Tibet	China: Xinghai, 35°24'18.0"N 99°25'47.6"E	GenBank/BOLD
Radix auricularia	Radix	880	KT326306	UGSB 10148	China - Tibet	China - Tibet	China: Xinghai, 35°24'18.0"N 99°25'47.6"E	GenBank/BOLD
[truncated: 636 more rows]
